# Supplementary material for: Gene Panel of Persister Cells as a Prognostic Indicator for Tumor Repopulation After Radiation
Source: Front Oncol. 2020 Nov 20;10:607727. doi: 10.3389/fonc.2020.607727 (PMC7714959; doi:10.3389/fonc.2020.607727)
Supplement: Supplementary Table 1 — DEGs of datasets GSE153183. [file Table_1.xlsx]

## Sheet: GSE153183_up
gene	logFC	AveExpr	t	P.Value	adj.P.Val	B
MIR3648-1	6.33432	3.16716	7.65837	0.0103857	0.0422329	-3.88456
ALPP	5.81765	7.70699	77.9984	4.64e-05	0.00455305	3.51573
CRYAB	5.36692	2.95267	33.5443	0.000335775	0.00756946	0.938402
SOD3	5.3585	5.05224	70.9891	5.79e-05	0.00485611	3.24918
ATP6V1B1	4.93289	3.69895	30.6683	0.000414207	0.00817285	0.648939
IGFBP5	4.63325	3.93889	34.2216	0.000320414	0.00753614	1.00273
CD24	4.47027	6.45646	76.6269	4.84e-05	0.00462104	3.46611
IGFBP3	4.46416	6.7047	92.2762	3.13e-05	0.00410147	3.97051
UPK2	4.45273	5.70216	157.727	8.9e-06	0.00330581	5.17861
PSG5	4.35508	3.62819	103.562	2.39e-05	0.00400685	4.26441
IRX6	4.08468	3.69665	48.7983	0.000139497	0.00600573	2.12571
KRT16	4.04135	4.63486	18.6235	0.00132978	0.0129073	-0.981149
OLR1	4.03538	3.95593	59.597	8.73e-05	0.00530805	2.73565
SERPINB2	4.02789	2.03798	67.0678	6.62e-05	0.00494554	3.08479
TACSTD2	3.96507	8.74516	71.6728	5.66e-05	0.00483497	3.27666
SLC7A8	3.96485	2.3452	33.4152	0.000338821	0.00756946	0.925982
VTN	3.96246	2.64523	47.089	0.000151659	0.00619222	2.01488
CYP26A1	3.94118	2.06192	27.465	0.000536262	0.00888569	0.290762
SECTM1	3.87542	3.93725	27.3739	0.00054045	0.00888569	0.279942
IFITM1	3.82981	3.90697	105.608	2.28e-05	0.00400685	4.31261
SERPING1	3.65765	2.07291	38.7858	0.000238958	0.00710369	1.40343
CITED2	3.64799	5.98064	41.1986	0.000207443	0.00674388	1.59503
IFITM2	3.60768	3.21986	20.8346	0.0010233	0.0116351	-0.612734
KRT13	3.55862	3.7554	25.643	0.000629704	0.00943707	0.0670244
CHRD	3.54114	1.8168	77.8865	4.66e-05	0.00455305	3.51173
BLNK	3.52834	2.32901	46.6155	0.000155295	0.0062196	1.98336
SLC7A7	3.47422	2.19508	156.368	9.09e-06	0.00330581	5.16259
SCIN	3.43433	1.94682	64.0534	7.37e-05	0.00510717	2.94997
DAPK1	3.39828	3.96039	168.811	7.59e-06	0.00322868	5.30001
CLEC7A	3.38725	1.97266	200.52	5.07e-06	0.00288309	5.57321
IFI6	3.35556	4.76731	33.6525	0.000333251	0.00756946	0.948773
FOLR1	3.33183	5.27989	23.4222	0.000778325	0.0103329	-0.229063
MBOAT1	3.32409	2.70836	89.1424	3.4e-05	0.00422507	3.87946
APOD	3.32238	5.4839	28.6384	0.000486239	0.00867241	0.426813
CLIC3	3.31416	5.86095	21.3233	0.00096933	0.0113543	-0.536668
YPEL3	3.30573	4.17121	40.4798	0.00021618	0.00679991	1.53927
PSCA	3.24833	7.60393	35.5122	0.000293796	0.00730842	1.12163
MUC1	3.24729	4.55955	48.2462	0.000143268	0.00605653	2.0904
HSD17B14	3.24339	2.62073	28.3179	0.000499217	0.00873623	0.390242
CYBRD1	3.22737	4.9506	135.815	1.26e-05	0.00337238	4.88456
ESPN	3.2155	2.89291	53.9409	0.000110293	0.00550834	2.43404
TINCR	3.21276	4.16297	21.6227	0.000938253	0.011233	-0.490942
VSTM2L	3.21144	3.11845	32.321	0.0003663	0.00776499	0.818625
MMP14	3.18171	2.04233	146.155	1.06e-05	0.00334275	5.03334
KCNC3	3.14749	3.33249	81.1844	4.23e-05	0.00442004	3.62664
INHA	3.14176	5.36647	34.632	0.000311589	0.00746373	1.04106
SCD5	3.12025	5.3244	53.3743	0.000113058	0.00552894	2.40178
SEMA5A	3.11902	3.13945	37.055	0.000265936	0.00717181	1.25779
HIST1H2AC	3.10222	4.91029	46.5863	0.000155523	0.0062196	1.9814
LINC01133	3.05547	1.88793	30.6099	0.000416059	0.00817802	0.642771
TMEM178A	3.05199	2.16552	28.8257	0.000478873	0.0086364	0.447996
C1R	3.02117	3.43993	41.0106	0.00020968	0.00674388	1.58054
PDE5A	3.01729	2.49138	34.1233	0.000322579	0.00753614	0.993488
TNNT2	3.01711	1.70633	31.6402	0.000385024	0.00793568	0.749868
C1S	3.0169	3.56212	46.4387	0.000156684	0.0062196	1.9715
RGL1	2.99739	2.60116	17.6631	0.00150465	0.0137434	-1.15518
CD55	2.99409	4.64344	184.514	6.16e-06	0.00301042	5.44734
GABARAPL1	2.97506	4.18333	27.7591	0.000523059	0.00886011	0.325423
C10orf10	2.97231	4.68179	26.2392	0.000596738	0.00920547	0.141997
ARRDC3	2.96631	2.89029	130.219	1.4e-05	0.00337801	4.79542
ICAM1	2.96541	4.0868	48.4393	0.000141933	0.00604489	2.1028
FBLN1	2.96398	8.78332	75.5666	5e-05	0.00462104	3.42693
SYNPO	2.96345	2.69786	33.4949	0.000336934	0.00756946	0.933662
GGT6	2.92547	2.48851	45.9663	0.000160484	0.00625004	1.93956
LYPD6B	2.91819	3.99592	42.2095	0.000195986	0.00667364	1.67167
CALCOCO1	2.90924	3.87431	45.9318	0.000160768	0.00625004	1.93721
KRT14	2.89812	1.52283	80.6219	4.3e-05	0.0044286	3.60748
ARID5B	2.86871	3.48094	100.389	2.57e-05	0.00401094	4.18675
SLC40A1	2.8506	3.77511	27.3268	0.000542632	0.00888916	0.274337
LBH	2.85031	1.66531	34.2555	0.00031967	0.00753582	1.00592
C1QL1	2.84994	3.1344	16.7555	0.0017016	0.014594	-1.32861
HIST1H2BD	2.84889	4.00561	14.7959	0.00227334	0.0166904	-1.73751
PP14571	2.84401	2.32446	34.7157	0.000309833	0.00743684	1.04881
PDZK1	2.838	1.94368	17.937	0.00145158	0.0135233	-1.10458
RHOU	2.83668	1.77858	44.206	0.000175866	0.00644485	1.81721
RHOV	2.82476	4.0983	32.9946	0.000349024	0.00765	0.885165
SPP1	2.81738	7.57694	150.343	9.96e-06	0.00334275	5.08831
TNNC1	2.80676	2.41636	8.08911	0.00916758	0.0388984	-3.70852
NDRG1	2.79071	4.11462	36.1977	0.000280928	0.00725658	1.1829
IL17RE	2.77817	4.94215	26.4886	0.000583674	0.00912335	0.172839
AQP3	2.77293	4.67902	42.5765	0.000192051	0.00663971	1.69898
IFITM3	2.76574	9.00491	60.5444	8.41e-05	0.00522644	2.78281
FAM83E	2.71553	2.63054	27.6564	0.000527619	0.00886011	0.313356
SAA2	2.71219	1.46639	13.3309	0.00289691	0.0189128	-2.08003
GPRIN2	2.70544	2.40511	17.5749	0.00152232	0.0138426	-1.17163
HES2	2.69393	2.42691	22.7183	0.00083588	0.0106059	-0.328961
SH3TC1	2.68532	1.93919	63.5498	7.51e-05	0.00510717	2.92668
SNCG	2.67623	3.48124	31.0823	0.000401403	0.00808157	0.692338
CEBPD	2.6722	4.05797	92.0473	3.15e-05	0.00410147	3.96401
KLF8	2.64779	2.49737	104.311	2.35e-05	0.00400685	4.28222
YPEL5	2.63358	4.31568	41.5236	0.000203659	0.00671367	1.61989
DUSP1	2.62861	2.78858	19.1019	0.00125333	0.0125582	-0.89781
WBP5	2.62841	6.02819	30.1959	0.000429541	0.00830011	0.598652
IFIT2	2.62423	2.26717	41.6689	0.000201998	0.00667732	1.63094
GRHL3	2.60879	2.35827	43.3323	0.000184291	0.00655988	1.75444
KLK7	2.59228	3.54263	27.9124	0.00051636	0.00886011	0.34334
EPB41L5	2.57701	3.47076	34.5447	0.000313437	0.00748926	1.03295
BEX2	2.5742	2.03364	13.1846	0.0029721	0.0191595	-2.11626
RASSF2	2.56094	1.61556	41.0061	0.000209734	0.00674388	1.5802
CD82	2.56027	4.64083	21.2641	0.000975646	0.0113846	-0.545785
PLEKHB1	2.54994	3.90736	33.5282	0.000336152	0.00756946	0.936857
WNT9A	2.54228	4.80833	51.1546	0.000124897	0.0057801	2.27143
PNCK	2.54026	1.30906	11.444	0.0041268	0.0233184	-2.58039
PNRC1	2.53138	3.14579	29.1605	0.000466104	0.00854524	0.485483
CTGF	2.52908	2.78651	17.3703	0.00156447	0.0140343	-1.21013
GNAI1	2.52065	4.0363	26.8109	0.000567385	0.0090371	0.212257
VGLL3	2.51469	3.06812	34.91	0.000305807	0.00738853	1.06674
ASS1	2.48893	6.66298	48.9746	0.000138323	0.00599148	2.13689
GLS	2.48066	5.15663	122.377	1.61e-05	0.00357945	4.65888
FOXN4	2.47916	1.58978	44.8322	0.000170163	0.00637364	1.86135
AMOT	2.47791	4.26352	30.2983	0.000426148	0.00827484	0.609627
TGM1	2.46818	2.72106	36.0957	0.000282792	0.00725658	1.17386
GPLD1	2.46474	1.88332	140.607	1.17e-05	0.00334275	4.95594
CLU	2.45573	7.34343	28.5118	0.000491307	0.00869227	0.41242
TM7SF2	2.45318	4.08823	28.3593	0.000497515	0.00873184	0.394985
ATP7B	2.45198	2.06438	26.8726	0.00056434	0.00902202	0.219751
CTSF	2.4497	4.61855	37.5381	0.000257986	0.00717181	1.29917
HIST1H2BC	2.44333	2.67295	5.86586	0.0189495	0.0649123	-4.73074
PRR15	2.43081	6.26963	23.7435	0.000753913	0.0101778	-0.184473
RHOB	2.41381	5.35385	55.0782	0.000105028	0.0054658	2.49761
FOXO4	2.41245	3.01428	14.407	0.00241868	0.0172113	-1.82505
ACPP	2.40922	2.16639	29.1553	0.000466298	0.00854524	0.484905
C11orf52	2.40107	2.69608	19.0318	0.00126414	0.0125975	-0.9099
CCL28	2.39774	2.38753	33.1371	0.000345519	0.00762086	0.899055
HSPB8	2.3867	3.43	22.5674	0.000849006	0.0106791	-0.350793
TMPRSS3	2.37337	1.49429	20.9402	0.00101128	0.0115628	-0.596146
KCNG1	2.35333	3.87426	61.9853	7.96e-05	0.00519837	2.85285
TMEM139	2.35155	5.12982	23.9886	0.000736024	0.010099	-0.150883
SLC16A4	2.34976	3.33185	18.6973	0.00131756	0.0128535	-0.968157
ABHD11-AS1	2.34594	2.19678	11.4895	0.00408908	0.0231969	-2.56741
TPPP3	2.34312	1.25831	18.502	0.00135025	0.0130326	-1.00266
MAP3K8	2.3294	2.16555	49.0642	0.000137732	0.00599148	2.14256
ALDH3B2	2.32794	5.04774	25.0152	0.000667301	0.0096322	-0.0139087
FBXO2	2.3247	4.74185	40.6313	0.000214296	0.00677807	1.55111
FAM229A	2.32416	1.91129	11.1538	0.00437948	0.0242346	-2.66444
TP53INP1	2.32319	1.36004	56.7197	9.8e-05	0.00536549	2.58669
HDAC5	2.31448	3.06771	32.7113	0.000356145	0.00770062	0.857357
PIK3IP1	2.30198	1.65929	39.44	0.000229774	0.00701372	1.45664
PPM1H	2.29553	3.32544	27.4063	0.000538956	0.00888569	0.283791
PDZK1IP1	2.29466	1.14733	18.1221	0.00141724	0.013395	-1.07085
SLC15A2	2.28881	1.31088	22.0554	0.000895796	0.0109618	-0.425992
PPP2R3A	2.27084	3.61225	25.1613	0.000658271	0.00959482	0.00511125
CALD1	2.26928	4.37891	29.9308	0.000438502	0.00833977	0.570068
PCAT6	2.26727	2.15115	43.2941	0.000184672	0.00655988	1.75166
KLHL24	2.26128	2.26989	25.7572	0.000623194	0.00939289	0.0815195
C2orf54	2.26127	4.4495	44.2646	0.000175321	0.00644485	1.82137
NEDD9	2.25984	4.02519	32.8548	0.000352511	0.00766636	0.871479
ACE2	2.25886	1.69465	28.5759	0.000488731	0.00867579	0.419718
ADIRF	2.25772	5.01658	37.3699	0.000260715	0.00717181	1.28483
CAPN5	2.25028	1.55074	40.1367	0.000220536	0.00686027	1.51226
ADAMTSL4	2.24736	3.94334	69.1243	6.17e-05	0.00489879	3.17248
HIST1H4H	2.23913	2.37678	6.44831	0.0153286	0.0554211	-4.43288
SCARA3	2.2391	2.67421	49.9661	0.000131973	0.00592536	2.19892
CPAMD8	2.23625	3.93935	26.7883	0.000568508	0.00904049	0.209505
PLXNA1	2.23621	5.0314	28.8145	0.000479309	0.0086364	0.446733
SAA1	2.2295	1.11475	4.54152	0.0332532	0.098927	-5.51632
HPSE	2.22439	2.16921	34.1677	0.000321598	0.00753614	0.997671
PTPRU	2.22221	4.6473	100.119	2.59e-05	0.00401261	4.17998
EFHD1	2.22169	4.75369	46.8219	0.000153695	0.00620875	1.99714
C1RL	2.22036	3.60225	43.3277	0.000184337	0.00655988	1.7541
CDC42EP2	2.21985	3.48234	14.3337	0.00244755	0.017308	-1.84181
WNT6	2.20491	5.02002	15.4544	0.0020542	0.0159008	-1.59436
BRWD1-IT2	2.19308	1.58213	12.825	0.00316914	0.0198456	-2.20701
ASAH1	2.18925	6.21198	125.389	1.53e-05	0.00349862	4.71302
KLHL30	2.17732	1.67634	22.3575	0.000867759	0.0107771	-0.381411
BPGM	2.17163	4.46415	36.3162	0.000278785	0.00725658	1.19337
CLIC5	2.17136	1.14487	75.4409	5.02e-05	0.00462104	3.42224
CERCAM	2.16897	5.09128	28.9034	0.000475864	0.00863229	0.456739
KIAA1683	2.16785	1.149	28.833	0.000478589	0.0086364	0.448818
FOSL2	2.1661	4.78589	29.2951	0.000461103	0.00852305	0.500438
FSTL1	2.16579	4.31211	43.4538	0.000183086	0.00655988	1.76324
NTN4	2.16472	4.77477	18.787	0.00130292	0.0127975	-0.952428
CLDN3	2.15808	5.68279	27.8326	0.000519831	0.00886011	0.334029
KRT9	2.14757	1.43838	20.0983	0.00111301	0.0121073	-0.730819
GABRE	2.14059	5.72564	22.7912	0.000829643	0.0105724	-0.318469
INSL4	2.13323	1.78824	12.2251	0.00354159	0.0211716	-2.36413
CAB39L	2.13164	2.48553	23.6069	0.000764157	0.010225	-0.203354
JUND	2.12908	5.8752	15.783	0.00195598	0.0154952	-1.52519
GRAMD3	2.12082	3.15482	38.2752	0.000246495	0.00715898	1.36121
PVRL4	2.11936	3.40984	45.6725	0.000162915	0.00625601	1.91951
SLC6A9	2.11564	4.28751	13.9004	0.0026286	0.0179637	-1.94266
PBXIP1	2.11252	3.97028	38.2453	0.000246947	0.00715898	1.35872
BCL2L11	2.11248	3.55909	20.0153	0.00112382	0.0121348	-0.744405
SAT1	2.10865	7.12149	21.361	0.000965335	0.0113529	-0.530873
ABTB1	2.10104	3.54845	20.6134	0.00104914	0.0117698	-0.647765
PDE4DIP	2.09693	2.87282	40.4732	0.000216262	0.00679991	1.53875
BCL6	2.09653	4.55986	23.0846	0.000805196	0.0104739	-0.27658
C9orf3	2.0947	3.28216	19.1286	0.00124926	0.0125348	-0.893227
ARHGEF37	2.09374	2.12601	67.1726	6.59e-05	0.00494554	3.08934
RTN2	2.09276	3.57994	22.372	0.000866445	0.010776	-0.379288
IL17RC	2.09224	5.08298	44.4338	0.00017376	0.00643768	1.83335
ADRA2C	2.08235	1.5204	13.0769	0.00302925	0.0193715	-2.14318
SOX4	2.0786	4.00374	14.6635	0.0023214	0.0168417	-1.76706
PDLIM1	2.07683	7.5135	87.2197	3.57e-05	0.00434724	3.82132
NPNT	2.06103	2.33535	37.9889	0.00025087	0.00715898	1.33727
MAGI1	2.05967	2.91431	34.4696	0.00031504	0.00750409	1.02595
TSPAN10	2.05621	3.32857	9.34624	0.00658413	0.0312618	-3.24094
ARL4D	2.0547	2.37496	63.4036	7.55e-05	0.00510717	2.91988
ITM2B	2.04998	6.50357	43.9621	0.000178163	0.00646109	1.79982
PIP5K1B	2.04616	1.74818	29.8822	0.000440173	0.00835948	0.564803
CDA	2.03461	5.4185	136.864	1.24e-05	0.00337238	4.90057
C1orf116	2.03456	3.52798	379.772	1.13e-06	0.0019928	6.19727
CYB5R2	2.02505	1.76578	14.3676	0.00243414	0.0172701	-1.83406
NATD1	2.02155	1.56369	35.2249	0.000299441	0.00732872	1.09557
SLC26A2	2.01406	3.11528	15.3509	0.00208661	0.0160286	-1.61647
GATA6	2.0059	2.32152	30.4123	0.000422416	0.00822756	0.621795
MXD4	2.00584	3.40908	23.612	0.000763768	0.010225	-0.202642
LINC01508	1.99452	2.74813	13.4793	0.00282337	0.0186802	-2.04369
SLC25A29	1.9799	4.00602	28.7098	0.000483411	0.00866031	0.434909
LINC00842	1.97978	2.61873	18.5239	0.00134653	0.0130063	-0.998777
LAMB2	1.97831	5.13929	20.7345	0.00103487	0.0116951	-0.628537
NFKB2	1.97537	4.16934	44.1106	0.00017676	0.00644485	1.81042
TSC22D3	1.97391	2.81978	14.9196	0.00222972	0.0165384	-1.71014
METTL7A	1.97372	1.83821	10.441	0.00510141	0.0265989	-2.88022
RABGAP1L	1.97306	3.69631	71.7551	5.65e-05	0.00483497	3.27994
H19	1.97133	4.20805	40.6453	0.000214123	0.00677807	1.5522
GAB2	1.97098	1.80507	20.0317	0.00112168	0.0121287	-0.741722
CREBRF	1.96913	1.87508	16.5041	0.00176263	0.0147607	-1.37831
PLA2G2F	1.96742	2.84388	25.2873	0.000650623	0.00954017	0.0214253
ENPP5	1.96342	1.68458	60.6163	8.39e-05	0.00522644	2.78636
CES2	1.95273	4.51556	19.6104	0.00117876	0.0123196	-0.811514
TRAPPC6A	1.9512	5.28725	17.1941	0.00160212	0.0141853	-1.24365
HTRA1	1.94927	1.26643	24.1309	0.000725914	0.0100365	-0.131544
VLDLR	1.9491	1.5099	52.0908	0.000119698	0.00566878	2.32719
ZFAND5	1.9417	5.46932	48.4097	0.000142137	0.00604489	2.10091
ALPPL2	1.9368	1.01988	25.0476	0.000665288	0.00962678	-0.00969083
DKK3	1.93304	1.22832	16.252	0.00182699	0.0150296	-1.42891
SELM	1.92771	4.97133	16.0727	0.00187485	0.0152051	-1.4654
SSBP2	1.9273	1.7058	14.2026	0.0025004	0.0174816	-1.872
NECAB3	1.92366	3.88266	39.9043	0.000223557	0.0069054	1.49383
EME2	1.91565	3.60242	24.128	0.000726119	0.0100365	-0.131939
FAM46A	1.91174	1.58605	125.649	1.52e-05	0.00349862	4.7176
NCK2	1.90573	5.01228	63.3001	7.58e-05	0.00510717	2.91505
COMMD3-BMI1	1.90349	1.51137	3.54313	0.0561794	0.149315	-6.24014
FAM78A	1.90268	1.50576	46.5384	0.000155898	0.0062196	1.9782
LOC90246	1.90266	1.80348	35.5649	0.000292779	0.00730842	1.12638
TAC3	1.90169	0.950845	38.9164	0.000237084	0.00710113	1.41413
TUFT1	1.90122	4.65741	34.1001	0.000323093	0.00753614	0.991299
OPTN	1.89941	2.20811	15.2774	0.00211005	0.0161243	-1.63224
WIPI1	1.89691	1.77915	15.3906	0.00207409	0.0159978	-1.60796
STXBP6	1.88807	2.6427	39.404	0.000230265	0.00701372	1.45374
CXCL17	1.88737	1.89325	24.6775	0.000688861	0.00977485	-0.05832
NTF4	1.88466	1.33642	20.76	0.00103191	0.0116731	-0.624505
VAV3	1.88239	3.25288	11.4603	0.00411325	0.0232917	-2.57574
NXNL2	1.88164	1.39381	11.3789	0.00418169	0.0235501	-2.59908
ICAM5	1.87695	2.75397	25.5063	0.000637629	0.00947954	0.049576
RPL17-C18orf32	1.87659	1.65156	3.19175	0.0694557	0.176748	-6.52938
GATS	1.87529	4.21496	33.3403	0.000340605	0.00756946	0.918761
FADS2	1.8727	4.23043	31.8696	0.000378565	0.00788797	0.77321
TM4SF1	1.87055	5.7182	33.4821	0.000337236	0.00756946	0.932432
LDHD	1.86179	1.64367	30.1261	0.000431873	0.00830873	0.591157
SCX	1.86102	3.66333	17.9339	0.00145218	0.0135233	-1.10517
CRIM1	1.85963	5.55372	61.5168	8.1e-05	0.00521443	2.83029
FAM134B	1.85921	2.48128	86.9024	3.6e-05	0.00436151	3.81156
TBX2	1.85722	1.37168	20.6088	0.00104968	0.0117698	-0.64849
DAB2	1.85682	1.31747	16.2912	0.00181676	0.0149917	-1.42099
KRT17	1.85619	2.06471	23.7605	0.000752652	0.010166	-0.182131
ANXA8L1	1.85351	7.22773	25.4375	0.000641673	0.00949351	0.0407547
OPN3	1.85256	5.4987	54.2618	0.00010877	0.00550834	2.45214
FSCN2	1.85192	1.7371	42.09	0.000197294	0.00667364	1.66271
IGFL1	1.85126	1.33123	10.9662	0.00455466	0.0248015	-2.7199
TRIM29	1.84586	5.17405	32.0614	0.000373282	0.00783357	0.792596
LIMK2	1.84466	3.42405	34.3037	0.000318621	0.00752453	1.01044
PLEKHF1	1.84337	2.89443	22.2164	0.000880696	0.0108764	-0.402156
THBS3	1.84258	2.11738	17.3256	0.0015739	0.0140621	-1.21861
MRAS	1.84185	1.69054	11.1085	0.00442088	0.0243462	-2.67775
PPAP2A	1.84025	4.02228	18.287	0.0013876	0.0132334	-1.04108
HUNK	1.83908	1.24363	65.4685	7e-05	0.0050066	3.01422
C1orf115	1.83813	3.05094	82.1696	4.11e-05	0.00442004	3.65975
ARL15	1.83598	3.02417	15.3953	0.00207263	0.0159959	-1.60697
GS1-594A7.3	1.83111	2.22964	6.90085	0.0131544	0.049849	-4.21763
LINC00482	1.82695	1.74728	25.4373	0.000641682	0.00949351	0.0407353
PLA2R1	1.82683	1.04772	133.847	1.31e-05	0.00337238	4.85396
ALDH3A1	1.82623	7.37251	24.3368	0.00071163	0.00995339	-0.103761
HIST3H3	1.82544	1.47498	5.26176	0.0241141	0.0775652	-5.0683
ANKRD13A	1.82238	4.68207	73.4659	5.34e-05	0.00469502	3.34715
MAGED2	1.82171	3.6522	70.1941	5.95e-05	0.00486594	3.2168
DGAT2	1.82094	3.62787	20.5458	0.00105721	0.011797	-0.658531
P2RX4	1.81791	3.84654	30.4048	0.00042266	0.00822756	0.620996
PJA2	1.8164	3.76526	49.5304	0.000134711	0.00596431	2.17184
FAM49A	1.81353	3.18011	27.6092	0.000529729	0.00886664	0.307807
AGXT	1.8081	1.03413	74.7446	5.13e-05	0.00462104	3.39606
LINC00883	1.80653	2.90015	19.498	0.0011947	0.0123537	-0.830404
AHRR	1.80292	1.85139	14.8975	0.00223742	0.0165696	-1.71501
LZTS2	1.80218	4.57962	30.8114	0.000409715	0.00813949	0.664013
TBC1D17	1.79849	4.98152	25.5074	0.000637566	0.00947954	0.0497154
ALDH3B1	1.79489	5.30274	97.2568	2.77e-05	0.00403406	4.10641
CNFN	1.79483	2.6318	5.53892	0.0215271	0.0711786	-4.9095
C17orf100	1.79318	2.38074	20.8532	0.00102117	0.011621	-0.609811
C1orf198	1.78801	5.23927	35.8664	0.000287045	0.00729303	1.15344
GPNMB	1.78769	1.2721	80.0976	4.36e-05	0.0044448	3.58947
ACHE	1.7808	1.11181	52.679	0.000116588	0.00559954	2.36163
PPME1	1.77973	5.69326	186.632	6e-06	0.00298617	5.46529
NOTCH1	1.77934	3.5565	53.9204	0.000110392	0.00550834	2.43288
WFDC21P	1.77278	0.979652	16.6218	0.00173367	0.0147003	-1.35495
HS6ST1	1.76945	4.78075	19.7997	0.00115261	0.0122296	-0.779967
OSR2	1.76917	4.82652	29.6373	0.000448736	0.00844912	0.538114
ABHD4	1.76675	5.7773	38.0033	0.000250647	0.00715898	1.33848
DIRAS2	1.76636	1.06572	102.854	2.43e-05	0.00400685	4.24741
TMOD1	1.76577	2.29697	19.2076	0.0012373	0.0124843	-0.879694
PHACTR2	1.76521	2.17959	18.7657	0.00130638	0.0127975	-0.956162
PHYKPL	1.76496	2.68509	55.3497	0.000103824	0.0054658	2.51256
IFIT1	1.76373	1.41351	28.0931	0.000508621	0.00881682	0.364321
CLDN23	1.76275	2.73138	20.8732	0.00101888	0.011615	-0.60666
MYL9	1.76206	2.79108	6.20261	0.0167258	0.0591119	-4.55549
PRR15L	1.75946	3.73417	22.8607	0.000823759	0.0105523	-0.308499
EPB41L4A-AS1	1.75904	4.51053	39.9885	0.000222455	0.00689557	1.50052
RNF225	1.75633	1.26986	7.67765	0.0103264	0.0420632	-3.87648
BTG1	1.7531	3.98628	36.9052	0.000268471	0.00720448	1.24485
PPM1L	1.75293	2.1978	12.0637	0.00365237	0.0216022	-2.40768
PRKAR2B	1.75256	5.18517	82.7278	4.05e-05	0.00442004	3.67827
CDC42EP3	1.75247	5.02543	109.705	2.09e-05	0.00398862	4.40491
TIMP2	1.75116	5.31451	49.4575	0.000135177	0.00596431	2.16728
CRELD1	1.74762	2.90427	29.397	0.000457369	0.00848448	0.51171
TMEM263	1.74694	2.99917	26.9358	0.000561247	0.00900353	0.2274
BNIPL	1.74627	1.30878	109.693	2.09e-05	0.00398862	4.40464
SUSD6	1.74619	2.78209	37.3803	0.000260545	0.00717181	1.28572
HSPA2	1.74461	3.8629	11.7109	0.00391238	0.022588	-2.50494
TCEAL8	1.74427	4.22825	60.4914	8.43e-05	0.00522644	2.7802
RNF144B	1.74363	2.09688	12.1954	0.00356164	0.021213	-2.37211
FAM198B	1.74165	1.10796	20.2082	0.00109893	0.0120471	-0.71292
MYH14	1.7407	5.72236	117.302	1.78e-05	0.00373375	4.56249
UCP2	1.73999	5.18886	27.0377	0.000556307	0.00896393	0.239705
TACC1	1.73693	4.62758	46.7422	0.000154309	0.0062196	1.99183
FGFBP1	1.73536	2.12218	26.9919	0.000558519	0.00897816	0.234183
GTF2IP4	1.73433	1.07221	1.53688	0.245991	0.503471	-8.16705
UPK3B	1.73172	1.60367	2.65362	0.0994899	0.236394	-7.0127
FARP1	1.73149	4.44724	41.4139	0.000204925	0.0067245	1.61152
WWC2	1.72788	3.11242	75.4111	5.03e-05	0.00462104	3.42113
SLC17A5	1.72784	3.83851	58.8279	9e-05	0.00530805	2.69669
GDF15	1.72735	4.14154	10.0095	0.00562291	0.0282904	-3.01785
NUPR1	1.72608	1.88676	17.2786	0.00158389	0.0141094	-1.22753
ELOVL3	1.71409	2.74543	13.1735	0.00297796	0.0191786	-2.11904
HEG1	1.70874	2.36976	15.7143	0.00197595	0.0155779	-1.53953
KCNK15	1.70578	1.5232	36.6698	0.000272528	0.0072543	1.22437
KIAA0513	1.7056	1.7696	21.3141	0.000970307	0.0113569	-0.538083
PQLC3	1.70475	3.43591	88.4426	3.46e-05	0.00426394	3.8585
TMEM74B	1.70094	1.24135	44.15	0.000176391	0.00644485	1.81322
UBA7	1.69886	1.46441	15.1787	0.00214214	0.0162378	-1.65355
C1orf145	1.69865	1.58654	31.5238	0.000388362	0.00797012	0.737954
PMEL	1.69601	2.66289	19.2158	0.00123606	0.0124807	-0.878285
CYP4F3	1.69295	2.83482	12.6992	0.00324247	0.0200876	-2.23935
HIST1H1C	1.6887	3.66789	34.9046	0.00030592	0.00738853	1.06624
MAGED1	1.68859	3.77821	51.7274	0.000121678	0.00573171	2.30569
UST	1.68693	1.99116	33.6366	0.000333619	0.00756946	0.947256
MSLN	1.68222	5.78841	21.7469	0.000925779	0.0111512	-0.472165
COL12A1	1.68081	4.31651	22.2183	0.000880517	0.0108764	-0.40187
DOK4	1.67584	2.76575	10.9004	0.00461844	0.025037	-2.73957
CYB5R1	1.67577	5.35446	16.5646	0.00174767	0.0147422	-1.36629
TCF7L1	1.6732	2.93375	29.1052	0.00046818	0.00856191	0.479321
LTBP4	1.67206	3.86505	24.9551	0.000671071	0.00966277	-0.0217766
SNHG18	1.67194	1.81657	15.9145	0.00191855	0.0153642	-1.49792
A4GALT	1.66693	2.32702	59.0858	8.91e-05	0.00530805	2.70982
AMN	1.66683	2.95678	16.0909	0.0018699	0.0151819	-1.46167
RNF224	1.66457	1.47577	13.9639	0.0026009	0.0178484	-1.92769
WNT10A	1.66455	1.45741	13.8772	0.00263884	0.0180057	-1.94815
C6orf132	1.66188	3.18129	23.452	0.000776009	0.0103177	-0.224892
DUSP9	1.65814	2.76651	23.4909	0.000773009	0.0102912	-0.219471
SYNGR1	1.65492	4.72914	23.2659	0.000790606	0.0104194	-0.250978
ISYNA1	1.65469	6.94031	21.568	0.000943828	0.011233	-0.499255
TMPRSS6	1.65428	2.22289	14.0683	0.00255624	0.0177092	-1.90321
EPOR	1.64825	3.15521	24.6985	0.00068749	0.00976592	-0.0555384
RGMA	1.64635	1.74168	19.2143	0.00123629	0.0124807	-0.878546
LEMD1	1.6458	1.61106	3.56136	0.0555887	0.148014	-6.22567
SOS2	1.64157	2.21315	14.6216	0.00233688	0.0169015	-1.77645
EID3	1.64115	3.5309	37.6735	0.000255819	0.00717181	1.31067
LRP11	1.63952	4.73235	15.4634	0.00205142	0.0158898	-1.59245
THNSL2	1.63885	2.78547	27.4561	0.000536669	0.00888569	0.289707
IGSF9	1.63841	3.06003	43.0196	0.000187446	0.00658109	1.73162
LRP1	1.63813	2.77547	41.354	0.000205621	0.00672963	1.60695
NT5E	1.63719	4.92489	21.5691	0.000943717	0.011233	-0.49909
MAN1A1	1.637	3.38007	30.2832	0.000426647	0.00827484	0.608008
AKAP12	1.63604	2.35352	80.8232	4.27e-05	0.00442004	3.61436
OGDHL	1.63458	2.58454	13.886	0.00263494	0.0179849	-1.94606
FGD3	1.63342	4.07084	17.0203	0.00164051	0.0142728	-1.27705
HIST1H2BF	1.63242	1.02829	7.0504	0.0125315	0.0480965	-4.1493
NPAS1	1.63135	1.06491	55.9295	0.000101317	0.00543222	2.54419
FAM25BP	1.63055	2.88786	2.87646	0.085268	0.207786	-6.80641
ATP6V1C2	1.6302	1.71645	12.1942	0.00356243	0.021213	-2.37242
ATHL1	1.62945	4.94262	34.4358	0.000315764	0.00750409	1.0228
HBP1	1.6265	3.52794	25.1125	0.000661269	0.00960552	-0.00123198
PLEKHG6	1.62599	3.18066	14.2407	0.00248486	0.0174322	-1.86319
STAT2	1.62405	3.17445	42.6984	0.000190768	0.00662291	1.708
SEMA3F	1.62375	2.9429	42.1269	0.000196889	0.00667364	1.66548
HACD4	1.62191	2.46303	16.7197	0.00171011	0.0146085	-1.33564
TLE1	1.61921	4.08622	54.7862	0.000106345	0.00550053	2.48144
PTPN21	1.61614	1.87859	173.439	7.13e-06	0.00322868	5.34621
PAQR7	1.61423	4.15388	63.7184	7.46e-05	0.00510717	2.9345
SLC9A2	1.6127	2.55714	24.8656	0.000676733	0.00970236	-0.0335095
SH2B2	1.61026	2.05332	39.7456	0.000225654	0.00696203	1.48117
SGSM1	1.60161	1.77596	20.7973	0.00102758	0.0116668	-0.618604
TCP11L2	1.60012	1.49339	62.9367	7.68e-05	0.00510889	2.89802
LOC100129550	1.59907	1.68996	35.9893	0.000284753	0.00728566	1.16441
NFE2	1.59895	1.51812	12.5522	0.00333128	0.0204117	-2.27756
FGF18	1.59858	1.14796	36.1748	0.000281345	0.00725658	1.18087
CYP4B1	1.59722	1.60725	9.70189	0.00604209	0.0296143	-3.1195
PINK1	1.59417	4.37165	36.9187	0.000268241	0.00720448	1.24602
PGPEP1	1.59372	2.95468	27.7122	0.000525132	0.00886011	0.319924
CSF2RB	1.59166	0.850122	38.8462	0.000238088	0.00710369	1.40839
TRIM17	1.59091	2.13501	13.5184	0.00280444	0.0185969	-2.03418
CCDC64	1.58907	4.69477	29.8003	0.00044301	0.00837345	0.555904
PCAT7	1.58777	2.19016	50.6704	0.000127713	0.00584887	2.24213
GREB1L	1.58545	2.59174	18.9507	0.00127681	0.0126544	-0.923934
GAB1	1.57867	2.22867	43.2714	0.0001849	0.00655988	1.75
PRRT4	1.5771	1.14211	67.1928	6.59e-05	0.00494554	3.09021
ABCA4	1.57596	1.3296	19.2249	0.0012347	0.0124807	-0.876737
PEX6	1.57591	3.05817	32.7369	0.000355491	0.00769278	0.859889
LMBRD1	1.57557	3.80394	13.3331	0.00289582	0.0189128	-2.0795
ZNF750	1.57498	1.47835	20.3537	0.00108067	0.0119476	-0.689369
ADCY9	1.57418	2.55695	27.6875	0.000526233	0.00886011	0.317013
FOXB1	1.57399	1.49939	23.1498	0.000799906	0.0104504	-0.26735
KRT4	1.57204	2.45807	34.852	0.000307001	0.00739769	1.0614
ABCC5	1.57139	5.86513	55.4863	0.000103225	0.00546178	2.52005
ATP8B1	1.57065	3.79602	26.2417	0.000596606	0.00920547	0.142305
FBLN5	1.56899	0.992035	24.3131	0.000713254	0.00995412	-0.106947
ID2	1.56834	1.27457	34.6219	0.000311802	0.00746373	1.04012
STX7	1.56574	3.08984	39.9685	0.000222716	0.00689557	1.49893
LOXL4	1.56551	0.834343	12.9327	0.00310826	0.0196626	-2.17959
DRAM1	1.56539	2.44089	33.4564	0.000337844	0.00756946	0.929955
THAP8	1.56355	1.9115	15.3509	0.00208662	0.0160286	-1.61647
PELI3	1.56182	2.91876	19.1008	0.00125351	0.0125582	-0.898007
MAP2	1.5618	2.13084	61.103	8.23e-05	0.00522644	2.8102
SLC28A3	1.55908	1.3535	13.8221	0.00266334	0.018084	-1.96121
PLCE1	1.5582	3.18999	41.7136	0.000201492	0.00667686	1.63432
ANKRD33B	1.55153	1.42243	32.4646	0.000362514	0.00774513	0.832942
IDUA	1.55069	2.74145	43.0706	0.000186926	0.00657502	1.73536
ERBB3	1.54816	4.83058	27.6612	0.000527402	0.00886011	0.313928
TBC1D9	1.54743	2.5216	28.1201	0.000507477	0.00881377	0.367448
ANXA8	1.54557	6.80525	24.6543	0.000690377	0.00977728	-0.0613921
HPS5	1.54489	4.33855	36.1368	0.000282038	0.00725658	1.17751
BAG1	1.54355	4.36409	36.5008	0.000275492	0.00725658	1.2096
LRP10	1.54232	6.20193	28.4631	0.000493277	0.00870325	0.406864
LINC00893	1.5404	1.42463	38.6703	0.000240633	0.00713264	1.39394
CDR2L	1.5348	3.24698	91.7706	3.17e-05	0.00410147	3.95612
JMY	1.53449	2.05512	43.3476	0.000184139	0.00655988	1.75554
SLC35D1	1.53315	2.56904	35.3052	0.000297848	0.00731586	1.10288
TMPRSS13	1.53198	4.23648	15.3467	0.00208795	0.0160286	-1.61737
SLC47A2	1.53195	1.28372	35.0471	0.000303012	0.00736696	1.07933
NRCAM	1.52947	1.63495	17.4493	0.001548	0.0139558	-1.19521
GRN	1.52837	7.20779	25.7652	0.000622742	0.00939289	0.0825306
CYP2J2	1.52759	2.76783	17.2718	0.00158536	0.0141094	-1.22883
TSSK3	1.52478	2.30195	16.2688	0.0018226	0.015001	-1.42552
INPPL1	1.52433	5.16379	48.8982	0.00013883	0.00600279	2.13206
LOC101928233	1.52165	0.80255	29.5654	0.000451293	0.00846052	0.530243
ZBED6CL	1.52025	2.96354	15.409	0.00206833	0.0159767	-1.60404
HERPUD1	1.51786	3.92355	9.98668	0.00565257	0.0283747	-3.02529
ALCAM	1.51142	5.44713	65.5959	6.97e-05	0.0050066	3.01992
MAPK4	1.51113	1.02761	47.9665	0.000145234	0.00612002	2.07234
LOC728730	1.50959	1.78959	16.3002	0.00181444	0.0149859	-1.41918
MEIS3	1.50878	2.69219	23.3834	0.000781344	0.0103625	-0.234483
STEAP4	1.50813	3.53938	19.7693	0.00115676	0.0122296	-0.785013
MAPK8IP3	1.50779	4.35317	101.111	2.53e-05	0.00400685	4.20474
NCKAP5L	1.50663	2.97561	18.0102	0.00143786	0.0134692	-1.09121
NPY4R	1.50651	1.34013	9.1151	0.00697406	0.0325666	-3.32226
SPINT1	1.50561	5.49762	102.661	2.44e-05	0.00400685	4.24274
SP6	1.50336	4.9297	19.8335	0.00114804	0.012207	-0.774378
TGFBR3	1.50268	2.62515	32.3501	0.000365528	0.00775725	0.821532
CLSTN3	1.5024	4.12515	20.2041	0.00109946	0.0120471	-0.713594
L1CAM	1.50197	4.19799	56.1583	0.000100352	0.00540645	2.55657
PRSS8	1.50163	5.45795	68.183	6.37e-05	0.00494554	3.13275
ARHGAP18	1.50001	3.69484	86.0976	3.68e-05	0.00437035	3.78656
MUC16	1.49994	3.88031	22.4408	0.000860244	0.0107496	-0.36922
DEGS1	1.4982	6.44291	29.4067	0.000457016	0.00848389	0.512781
ZNF467	1.49818	2.88125	9.79769	0.00590692	0.0291859	-3.08752
DHRS12	1.49775	2.00936	10.8633	0.00465501	0.0251731	-2.75073
SEMA3C	1.49474	3.86657	45.7379	0.000162369	0.00625276	1.92399
ZNF385A	1.49213	2.7923	31.709	0.000383072	0.00793149	0.756882
LINC01504	1.49156	1.14599	4.38815	0.0358077	0.104757	-5.61909
SNTB1	1.49153	1.11771	36.4008	0.00027727	0.00725658	1.20081
WWC1	1.48916	4.36861	25.5491	0.000635138	0.00947105	0.0550386
CD47	1.48704	5.31853	26.422	0.000587122	0.00913728	0.164634
EVA1B	1.48667	3.62768	18.2762	0.0013895	0.0132428	-1.04302
STARD13	1.48587	2.47627	225.768	3.84e-06	0.00272436	5.73312
EXPH5	1.4846	2.20609	36.4088	0.000277126	0.00725658	1.20152
GLCCI1	1.48366	3.63994	73.2886	5.38e-05	0.00469502	3.34028
ARHGAP4	1.48163	1.31631	13.0601	0.0030383	0.0194138	-2.1474
EDN1	1.48043	2.2068	9.34771	0.00658174	0.031261	-3.24043
DTD2	1.48036	3.58549	20.9549	0.00100962	0.0115594	-0.593842
OVCH2	1.4803	1.38519	8.97384	0.00722866	0.0333074	-3.37292
PALM3	1.48	3.91409	11.8056	0.00384005	0.0223268	-2.47855
SH3D21	1.47824	2.20857	22.0595	0.000895403	0.0109618	-0.425376
KREMEN1	1.47641	3.11818	25.9504	0.000612395	0.009354	0.105896
SLC19A2	1.47501	2.74801	31.8363	0.000379493	0.00790106	0.769834
LOC101927181	1.47496	1.87244	13.6432	0.00274522	0.0183659	-2.00401
GADD45B	1.47473	3.6166	13.1644	0.00298274	0.0191907	-2.12131
SAMD4A	1.47413	2.59489	72.8086	5.46e-05	0.00472103	3.32157
NPTXR	1.47353	1.98677	10.275	0.0052935	0.0272244	-2.93249
CYP1A1	1.47317	0.806224	15.5302	0.00203095	0.0158119	-1.57829
HIVEP1	1.47276	2.0454	23.6986	0.000757263	0.010197	-0.190675
ZFYVE1	1.47033	2.20402	13.5322	0.0027978	0.0185743	-2.03083
MXI1	1.47015	3.11567	23.2856	0.000789042	0.0104129	-0.248206
PTPN14	1.47007	3.76547	39.106	0.000234398	0.00705842	1.4296
ACER2	1.46996	1.77693	26.486	0.000583806	0.00912335	0.172525
DNAJB2	1.46939	4.22873	31.6626	0.000384386	0.00793405	0.752156
DNAJB9	1.46827	2.36084	50.5922	0.000128177	0.00585056	2.23736
HIST1H2AK	1.4676	1.09264	8.51998	0.00814184	0.0359919	-3.54098
SDCBP2	1.46641	2.89066	10.5938	0.00493314	0.0260427	-2.83279
OTUD1	1.46481	4.21364	55.395	0.000103625	0.0054658	2.51504
DAPP1	1.46285	2.04626	13.5328	0.00279752	0.0185743	-2.03068
APBB2	1.46132	2.85276	35.2282	0.000299375	0.00732872	1.09587
HMGCS1	1.45974	4.7444	150.85	9.89e-06	0.00334275	5.09477
TNS1	1.45843	1.81777	25.4178	0.000642835	0.00949588	0.0382294
ULK2	1.45649	2.30442	21.2122	0.00098124	0.0114167	-0.553811
PARD6B	1.45545	2.48406	15.5581	0.00202247	0.0157795	-1.57238
CCNG2	1.4541	2.976	31.2314	0.000396929	0.00804138	0.707823
CEBPA	1.45382	4.24636	64.9379	7.14e-05	0.00507556	2.99033
VAMP5	1.45194	2.4046	5.73798	0.0199033	0.0671907	-4.7996
MID1	1.44858	3.57711	23.5625	0.000767529	0.0102515	-0.209516
EPS8L1	1.44716	3.40472	8.21343	0.00885367	0.0380529	-3.65933
PRRG2	1.44683	3.33495	20.0305	0.00112184	0.0121287	-0.741921
UCA1	1.44587	5.05547	21.9467	0.000906198	0.0110516	-0.442182
STC1	1.44584	1.46527	11.3778	0.00418263	0.0235504	-2.5994
OPLAH	1.44526	2.44627	41.506	0.000203861	0.00671367	1.61855
CUL7	1.44508	2.83754	40.2718	0.000218806	0.00682254	1.52292
PIK3AP1	1.44353	1.4728	24.2224	0.000719515	0.0100106	-0.119164
CDKL5	1.44218	1.54996	17.7898	0.00147976	0.0136246	-1.13167
RWDD2A	1.44143	1.24976	35.7364	0.000289497	0.00729303	1.14181
MIB2	1.44073	3.84968	43.7697	0.000180003	0.00650452	1.78604
THBD	1.43977	1.40874	12.7048	0.00323918	0.020084	-2.23792
WFDC2	1.43808	3.10441	37.1334	0.000264622	0.00717181	1.26455
NEAT1	1.43708	8.56269	18.496	0.00135127	0.0130377	-1.00372
ADPRH	1.43386	0.929213	8.20815	0.00886669	0.0380998	-3.66141
LYN	1.43375	3.59252	57.1597	9.63e-05	0.00534355	2.61004
SLC16A13	1.43289	2.833	60.6361	8.38e-05	0.00522644	2.78733
ATF3	1.42761	1.4771	23.8336	0.00074727	0.0101207	-0.172091
LIMA1	1.42758	5.117	54.6625	0.00010691	0.00550834	2.47456
PRSS16	1.42678	2.17756	47.7764	0.000146593	0.00613806	2.05999
NFKBIZ	1.42619	2.45785	8.58419	0.00800305	0.0355588	-3.5167
INPP5J	1.42598	1.30757	17.8034	0.00147713	0.0136239	-1.12917
BFSP1	1.42576	2.53293	93.2136	3.06e-05	0.00410147	3.99689
HEATR5A	1.42452	3.2	39.9801	0.000222565	0.00689557	1.49986
FAM46B	1.42402	1.32417	27.5992	0.000530182	0.00886853	0.306618
RILPL2	1.42142	2.69003	14.832	0.0022605	0.0166333	-1.72951
TRIM4	1.42071	2.73935	32.4178	0.000363743	0.00775052	0.82828
PAX8-AS1	1.4206	4.75387	105.632	2.28e-05	0.00400685	4.31317
ZBTB10	1.4201	1.89239	28.9905	0.000472527	0.0085964	0.466502
ADPRHL1	1.41889	2.57603	16.7321	0.00170714	0.0146073	-1.33319
FAM127A	1.41737	6.35769	162.109	8.35e-06	0.00330581	5.22851
ALDOC	1.41713	3.78263	22.673	0.000839789	0.0106299	-0.335499
MYH15	1.41542	3.00777	30.8763	0.000407704	0.00812912	0.670814
C1GALT1C1	1.41539	5.14475	52.4853	0.000117599	0.00559954	2.35035
TNFSF4	1.41467	0.83265	127.586	1.46e-05	0.00349862	4.75116
GYLTL1B	1.41448	2.22534	12.958	0.00309415	0.019623	-2.17315
RAB17	1.41422	3.96408	13.9266	0.00261714	0.0179085	-1.93648
ARMCX3	1.41168	2.30801	17.9556	0.00144808	0.0135101	-1.10119
PLCD3	1.41064	4.28331	29.6165	0.000449474	0.00845696	0.53584
RIMKLB	1.40975	1.54486	20.9349	0.00101188	0.0115628	-0.596975
MPZL1	1.40936	5.0006	45.9419	0.000160684	0.00625004	1.9379
TP53INP2	1.4083	1.097	44.1634	0.000176264	0.00644485	1.81418
EFNA1	1.40756	4.56071	13.2355	0.00294566	0.0190637	-2.10363
HIST2H2BE	1.405	1.48766	58.6872	9.05e-05	0.00530805	2.68949
EFS	1.40438	1.56757	10.197	0.00538741	0.027495	-2.95736
CBLN3	1.40424	1.06417	21.098	0.000993688	0.0115025	-0.571508
PAX8	1.40274	1.53482	15.2016	0.00213462	0.0162239	-1.64858
JHDM1D-AS1	1.40261	1.04224	8.86296	0.00743782	0.0339509	-3.41323
TESK2	1.4023	1.86208	15.7912	0.00195363	0.0154899	-1.5235
GATA3	1.40077	4.0136	14.6954	0.00230968	0.0168309	-1.75991
CLDN4	1.40032	8.13855	36.3452	0.000278265	0.00725658	1.19592
CGN	1.39968	3.78161	61.452	8.12e-05	0.00521443	2.82716
PKD2	1.39749	3.04602	67.2512	6.58e-05	0.00494554	3.09274
PCSK4	1.39717	1.68551	13.7872	0.00267902	0.0181298	-1.96951
SLC25A45	1.39646	2.63877	7.66327	0.0103706	0.0421878	-3.8825
PYROXD2	1.39631	2.76741	8.89188	0.00738244	0.0337799	-3.40267
ACKR3	1.39386	2.65368	10.9083	0.00461074	0.0250084	-2.73721
PGAM2	1.39302	1.25911	8.42258	0.00835895	0.036537	-3.57814
GATA2-AS1	1.39294	3.28873	49.81	0.000132946	0.00593396	2.18925
LOC100128770	1.39291	2.36098	18.6263	0.00132932	0.0129073	-0.980665
TMEM52B	1.39288	1.27363	19.0401	0.00126285	0.0125975	-0.908456
TRIM38	1.38891	2.79453	45.7532	0.000162242	0.00625276	1.92503
TMEM159	1.38469	3.82544	33.5435	0.000335792	0.00756946	0.938332
CLIP3	1.38469	1.05455	78.9641	4.51e-05	0.00452599	3.54998
LATS2	1.38428	2.75377	27.8839	0.000517595	0.00886011	0.34002
VAMP1	1.38303	2.22882	13.7988	0.00267381	0.0181173	-1.96676
SESN1	1.3815	2.41369	17.5187	0.00153373	0.013882	-1.18216
AGFG2	1.38116	3.22809	36.4112	0.000277084	0.00725658	1.20173
GBP2	1.37963	1.72312	10.1079	0.00549754	0.0278777	-2.98597
SCARB2	1.37898	4.7749	27.82	0.000520386	0.00886011	0.332545
ECEL1P2	1.37841	0.850137	34.159	0.00032179	0.00753614	0.996849
MTHFR	1.37487	1.53601	12.1457	0.00359552	0.0213569	-2.3855
SERINC5	1.37408	4.00745	15.806	0.00194937	0.0154838	-1.52041
SLC4A3	1.37403	1.78798	21.4614	0.000954817	0.0112896	-0.515498
MDK	1.36972	7.99194	32.4611	0.000362608	0.00774513	0.832585
MOSPD3	1.36963	4.66645	29.4381	0.000455878	0.00848389	0.516235
CDKN2B	1.36949	3.81729	12.3595	0.00345295	0.0208481	-2.32828
ING4	1.36925	3.9374	12.0899	0.00363406	0.0215325	-2.40058
LRRC24	1.36858	1.14963	10.6979	0.00482298	0.0256761	-2.80085
PLXNB1	1.36832	3.9086	50.2605	0.000130168	0.00590457	2.21707
DEGS2	1.36707	0.933892	13.4242	0.00285039	0.0187742	-2.05715
B4GALNT3	1.36583	2.14804	26.4293	0.000586741	0.00913728	0.165538
IGSF23	1.36517	0.922985	15.656	0.00199314	0.0156387	-1.55176
JDP2	1.36475	3.76346	21.8868	0.00091201	0.0110598	-0.451148
SPATA25	1.36406	1.78589	9.72397	0.00601054	0.0294761	-3.1121
LOC100288152	1.36352	1.49878	79.8386	4.4e-05	0.00445394	3.58051
GPR1	1.36236	2.32744	7.22977	0.0118379	0.0462625	-4.06908
TOM1	1.36212	3.69898	15.9578	0.00190645	0.015302	-1.48899
RGL3	1.36125	4.58775	59.1471	8.89e-05	0.00530805	2.71293
FBXO32	1.36097	1.56321	13.8074	0.00266992	0.0180976	-1.9647
CLIP2	1.36042	2.49739	89.8384	3.33e-05	0.0041917	3.90007
CTSH	1.36012	6.59453	26.7457	0.000570627	0.00905146	0.204324
IRF9	1.3599	3.76343	12.0516	0.00366092	0.0216334	-2.41099
PRDX6	1.35779	7.55574	49.4933	0.000134948	0.00596431	2.16952
MDGA1	1.35525	2.06324	18.0411	0.00143212	0.0134345	-1.08557
PDCD4	1.35501	3.73254	14.1215	0.00253393	0.0176316	-1.89082
GDPD5	1.3544	2.02768	21.5642	0.000944218	0.011233	-0.499833
TTLL3	1.35326	1.53531	9.48491	0.00636488	0.030601	-3.19308
SALL4	1.35225	1.92963	14.7093	0.0023046	0.0168169	-1.7568
NGFRAP1	1.35198	7.09077	23.2995	0.000787943	0.0104129	-0.246254
RABAC1	1.35008	6.71996	20.1827	0.00110218	0.0120484	-0.717064
JPH2	1.34677	3.904	27.8231	0.000520246	0.00886011	0.332918
GALM	1.34595	4.24114	33.954	0.000326361	0.00755774	0.977481
RND3	1.34582	4.54023	30.5663	0.00041745	0.00818989	0.638154
NEURL2	1.34446	1.98349	22.9616	0.000815323	0.0105274	-0.294083
MYO6	1.34391	3.52229	35.5714	0.000292653	0.00730842	1.12697
CRTAP	1.34348	4.60886	43.2377	0.000185238	0.00655988	1.74755
EVPLL	1.34176	1.88753	13.3798	0.00287236	0.0188531	-2.06801
OBSL1	1.33929	6.33445	30.7627	0.000411236	0.00815639	0.658891
PDGFD	1.33849	1.71185	8.23747	0.00879474	0.0378708	-3.6499
SLC31A2	1.33748	3.6653	10.5831	0.00494465	0.0260802	-2.83609
GSTM3	1.33705	5.1545	386.038	1.09e-06	0.0019928	6.20671
STK38	1.33563	4.17931	14.7781	0.00227971	0.0167185	-1.74146
CITED4	1.33482	4.48428	11.6319	0.00397417	0.02279	-2.5271
QPRT	1.33123	1.45328	38.4271	0.000244217	0.00715898	1.37384
LINC01003	1.33114	2.87937	11.9051	0.00376614	0.0220575	-2.45106
MBNL3	1.33086	3.35885	19.5361	0.00118926	0.0123363	-0.823992
IRF6	1.32808	3.77003	31.3944	0.00039212	0.00798745	0.724655
PCMTD1	1.3275	2.99171	26.8911	0.000563434	0.00901871	0.221985
TMEM5	1.32735	3.95416	26.1881	0.000599464	0.00923586	0.135645
RCAN1	1.32678	2.95207	42.1381	0.000196767	0.00667364	1.66631
VIPR1	1.32645	1.1115	8.31331	0.00861238	0.0373784	-3.62032
LOC646471	1.32466	1.23904	18.293	0.00138654	0.0132328	-1.04001
SNHG5	1.32432	5.93495	9.98888	0.0056497	0.0283674	-3.02457
CROT	1.32379	4.08971	27.0339	0.000556493	0.00896393	0.239241
FOXO6	1.32267	2.43685	82.5465	4.07e-05	0.00442004	3.67227
GOLGB1	1.32265	3.94435	37.1587	0.0002642	0.00717181	1.26673
LOC100130093	1.32264	1.8976	14.6461	0.00232781	0.0168742	-1.77095
FAM71E1	1.32182	1.99724	9.93824	0.00571626	0.0285633	-3.04113
C1orf106	1.32126	4.40661	65.5067	6.99e-05	0.0050066	3.01593
SKP2	1.32117	5.36845	32.6321	0.000358171	0.00772944	0.849544
SFN	1.32033	7.61354	46.3655	0.000157264	0.0062196	1.96658
GSTK1	1.31878	7.23875	17.0448	0.00163503	0.0142486	-1.27232
USP53	1.31867	2.39391	22.9036	0.000820155	0.0105517	-0.302358
CCDC80	1.31504	3.22506	19.9812	0.00112832	0.0121436	-0.750015
USP2	1.31472	0.889311	35.4832	0.000294361	0.00730842	1.119
FAM107B	1.31429	5.44882	70.3032	5.93e-05	0.00486594	3.22127
SEC31B	1.31244	0.924949	64.4818	7.26e-05	0.00510717	2.9696
KCNJ13	1.31209	0.921787	10.9646	0.00455617	0.0248015	-2.72037
BAMBI	1.30945	2.56574	6.61709	0.0144623	0.0531542	-4.35105
PPP1R15A	1.30861	4.01919	17.7026	0.00149683	0.0136863	-1.14784
HFE	1.30664	3.4851	15.5242	0.00203277	0.0158119	-1.57955
RAET1E-AS1	1.30346	1.12179	6.86272	0.0133202	0.0502894	-4.23526
ELF3	1.30285	5.76913	9.73618	0.0059932	0.0294371	-3.10802
RBBP8NL	1.30185	2.64574	41.4005	0.00020508	0.0067245	1.6105
ABCA5	1.30152	1.0562	19.9324	0.00113477	0.0121702	-0.758037
ARSA	1.30116	2.42038	13.4567	0.0028344	0.0187095	-2.0492
PIGZ	1.30078	1.08488	26.9581	0.000560162	0.00899909	0.230094
SHC2	1.29924	0.725694	24.4285	0.000705398	0.0098767	-0.0914689
ENPP4	1.29889	1.85496	11.1914	0.00434554	0.0241024	-2.65344
MYOZ1	1.29866	1.00248	11.8157	0.00383249	0.0222975	-2.47576
CREB3L2	1.29811	3.69863	22.9834	0.000813513	0.0105107	-0.290969
LTB4R2	1.29747	3.28307	15.2893	0.00210622	0.016109	-1.62967
SLC22A23	1.29691	3.7711	26.7853	0.000568656	0.00904049	0.209142
VANGL2	1.29627	3.02613	17.8298	0.00147203	0.0136197	-1.1243
IL11RA	1.29511	1.51096	8.70487	0.00775114	0.0348564	-3.47152
MCEE	1.29394	3.15651	6.21839	0.0166309	0.0588708	-4.54749
CES4A	1.29317	1.22731	11.1379	0.00439393	0.0242738	-2.6691
KAZALD1	1.29141	2.49673	27.5652	0.000531712	0.00888285	0.302612
WDR45	1.29001	3.26794	9.52005	0.00631097	0.0304736	-3.18105
GPR89B	1.28996	2.02999	12.512	0.00335616	0.0205125	-2.28808
FLVCR2	1.28939	1.94051	41.0659	0.000209018	0.00674388	1.58482
KLF4	1.28928	4.19818	24.5281	0.000698717	0.00983011	-0.0781691
RASGRF1	1.28799	1.36732	11.4874	0.00409088	0.0231977	-2.56803
FOXN3	1.28666	1.23184	14.0035	0.00258381	0.0178005	-1.91837
LIFR	1.28597	1.98152	11.7183	0.00390665	0.0225675	-2.50286
LOC100506548	1.28478	3.91117	20.4104	0.00107367	0.0119001	-0.680237
PLLP	1.2841	4.8742	12.7863	0.00319148	0.0199214	-2.21694
DBP	1.28347	3.22012	8.34548	0.00853666	0.0371047	-3.60785
LINC00294	1.28101	2.41861	19.0306	0.00126433	0.0125975	-0.910107
PKD1L2	1.27946	1.69485	20.5094	0.00106161	0.0118161	-0.664363
ZNF362	1.27916	3.27282	233.609	3.54e-06	0.00272436	5.77501
PRR16	1.2789	0.723644	25.8774	0.000616441	0.00939266	0.0967136
MEGF6	1.27888	2.58356	21.9104	0.000909712	0.0110578	-0.447609
YIPF1	1.27866	3.68475	7.02035	0.0126532	0.048437	-4.16293
S100A4	1.27772	4.37097	17.3756	0.00156335	0.0140318	-1.20912
DCLK2	1.27694	1.0002	21.5133	0.000949443	0.0112462	-0.507578
SEPP1	1.27667	0.6969	8.48043	0.00822903	0.0361548	-3.55602
SPIRE2	1.27648	3.10813	11.063	0.00446305	0.0244746	-2.69117
ANG	1.27572	1.13232	5.49944	0.021871	0.0720719	-4.9317
TMEM86A	1.27567	1.0511	40.7953	0.000212282	0.00674887	1.56387
SPACA6P	1.27481	1.50518	31.9963	0.000375063	0.00784317	0.786029
PLD3	1.27478	5.77337	32.8272	0.000353205	0.00767479	0.868772
VPS9D1	1.27469	2.21255	12.6709	0.00325933	0.0201575	-2.24669
MMRN2	1.27338	0.865954	44.142	0.000176465	0.00644485	1.81265
P2RX6	1.27335	1.16606	17.9922	0.00144123	0.0134864	-1.0945
GAS5	1.27204	7.39752	10.618	0.00490715	0.0259405	-2.82532
CPNE8	1.27005	2.55508	25.7226	0.000625156	0.00940193	0.0771353
FBXL8	1.26863	3.88102	14.2711	0.00247256	0.0173934	-1.85618
TNFAIP1	1.26789	3.59697	16.3486	0.00180195	0.0149607	-1.40944
ATP9A	1.26513	3.68523	269.855	2.53e-06	0.00272436	5.93265
SLC46A3	1.26476	1.75381	7.90063	0.0096743	0.0403157	-3.78445
BCAM	1.26443	6.41997	14.7363	0.00229479	0.016783	-1.75077
LPAR5	1.26418	2.82667	10.8969	0.00462189	0.0250402	-2.74063
MALAT1	1.26389	5.92307	30.6069	0.000416154	0.00817802	0.642452
ACYP2	1.26299	2.34395	3.76192	0.0496189	0.135287	-6.06976
LYNX1	1.26269	2.58167	6.17791	0.0168761	0.0595392	-4.56806
PDXDC2P	1.26245	1.96632	22.142	0.000887627	0.0109188	-0.413147
CLCNKA	1.26208	0.689719	16.4893	0.00176631	0.0147844	-1.38126
TGFB3	1.26048	0.778385	6.51273	0.0149895	0.0545843	-4.40142
ACCS	1.26002	1.83898	15.5188	0.00203441	0.0158119	-1.58069
PRICKLE4	1.25983	2.18403	15.6642	0.0019907	0.0156286	-1.55003
PVRIG	1.25689	1.51309	11.5028	0.00407814	0.0231797	-2.56362
ASAP3	1.25653	2.10255	12.5692	0.00332084	0.0203782	-2.27312
GHDC	1.25617	3.44544	30.8893	0.0004073	0.0081272	0.672186
HECA	1.25331	1.86414	66.9259	6.65e-05	0.00495611	3.07861
SRMS	1.25143	2.43396	23.5548	0.000768114	0.0102541	-0.210583
SUN1	1.25106	5.65319	96.0685	2.85e-05	0.00404239	4.07492
LOC102723373	1.25017	2.42429	3.35672	0.0627431	0.163096	-6.39111
C2CD3	1.25006	3.3281	28.1189	0.000507529	0.00881377	0.367307
TCP11L1	1.24835	2.76818	72.6589	5.48e-05	0.00472837	3.3157
INHBB	1.24798	6.58248	75.1911	5.06e-05	0.00462104	3.41288
SLC1A6	1.24728	2.96046	16.8216	0.00168604	0.0145251	-1.31565
PSMD5-AS1	1.24671	2.67119	101.304	2.52e-05	0.00400685	4.20952
TCN2	1.24589	2.36065	9.79309	0.00591331	0.0291947	-3.08905
C14orf132	1.24582	1.34007	12.784	0.0031928	0.0199249	-2.21752
NDFIP2	1.24571	4.24938	16.5993	0.00173916	0.0147154	-1.3594
SQLE	1.24478	4.04072	23.8456	0.00074639	0.0101207	-0.170444
RERG	1.24448	1.65417	6.7521	0.0138182	0.0516156	-4.28694
ATG9B	1.24363	1.30522	34.198	0.000320932	0.00753614	1.00052
PRCP	1.24289	4.67038	47.4739	0.000148792	0.00616168	2.04023
HCFC1R1	1.24172	4.93478	17.1273	0.00161671	0.0142076	-1.25644
HCAR2	1.24086	2.28627	20.8446	0.00102215	0.0116271	-0.611156
IGIP	1.24019	1.78132	24.7122	0.000686601	0.00975854	-0.0537308
ZNF581	1.23986	5.74927	23.0165	0.000810778	0.0105087	-0.286253
TLE2	1.23785	5.00809	12.8742	0.00314113	0.0197945	-2.19446
LMTK3	1.23755	2.61604	12.7734	0.00319895	0.0199492	-2.22025
ENTPD8	1.23745	1.1462	10.2383	0.00533741	0.0273655	-2.94417
OSER1-AS1	1.23694	2.18049	8.45648	0.00828245	0.0362989	-3.56516
USP43	1.23641	2.67212	23.8499	0.000746073	0.0101207	-0.169849
MKRN2OS	1.23487	1.71652	8.95679	0.00726027	0.0333899	-3.37909
TFDP2	1.23429	2.13999	15.7222	0.00197364	0.0155736	-1.53788
C8orf31	1.23418	0.914421	32.5706	0.000359757	0.00772944	0.843459
GLI2	1.23103	1.80025	47.4768	0.000148771	0.00616168	2.04042
SLC6A12	1.23081	0.646983	25.4869	0.000638767	0.00947954	0.0470885
GYS1	1.23062	4.86702	21.8939	0.000911318	0.0110578	-0.450083
C20orf195	1.23047	1.44242	5.19746	0.024776	0.0791052	-5.10616
RAD51-AS1	1.22954	1.67671	7.05224	0.0125241	0.0480751	-4.14847
GDPD3	1.22884	2.92478	10.839	0.0046791	0.0252507	-2.75802
CH17-360D5.1	1.22713	1.20661	16.5102	0.00176111	0.0147528	-1.3771
ZNF497	1.22584	2.11105	15.9695	0.00190319	0.015302	-1.48657
LINC01552	1.22444	0.721212	5.52404	0.0216558	0.0715325	-4.91785
ATP6V0A4	1.22251	1.19394	6.63833	0.0143582	0.0529061	-4.34089
SMPDL3A	1.21883	1.62628	9.19563	0.00683458	0.03208	-3.29371
GPR176	1.21816	0.85868	8.25584	0.00875006	0.03774	-3.64271
TMEM86B	1.21815	3.66828	9.86465	0.00581498	0.028855	-3.06534
FAM63B	1.21569	2.46775	14.55	0.00236373	0.016976	-1.79259
STK38L	1.21446	3.48028	12.4525	0.00339346	0.020621	-2.30371
BTN3A1	1.20997	2.10501	72.9186	5.44e-05	0.00471982	3.32587
RAET1G	1.20978	1.21259	3.27051	0.0661349	0.169959	-6.46281
F11R	1.20886	5.35266	23.1786	0.000797585	0.0104466	-0.263282
CHPF	1.20857	6.35484	92.2895	3.13e-05	0.00410147	3.97089
FADS3	1.20686	3.76765	13.2738	0.00292595	0.0190084	-2.09413
CPM	1.20657	0.922652	41.2243	0.00020714	0.00674388	1.59701
SEZ6L2	1.20509	4.46541	13.1033	0.0030151	0.0193235	-2.13657
MEGF8	1.20281	3.57801	41.0854	0.000208786	0.00674388	1.58631
NOXA1	1.20099	2.02829	61.1172	8.23e-05	0.00522644	2.81089
ARSD	1.20058	2.95311	98.092	2.71e-05	0.00402328	4.12821
ZBTB42	1.20031	2.17187	21.0492	0.000999088	0.0115087	-0.579117
RASSF5	1.19978	3.36163	30.9554	0.000405268	0.00811549	0.679099
HELZ2	1.1983	2.89682	16.1974	0.00184139	0.0151039	-1.43999
INO80B-WBP1	1.1945	1.32946	6.92421	0.0130543	0.0495907	-4.20687
STS	1.19393	1.86604	11.9925	0.00370288	0.0217846	-2.4271
PDE6G	1.19283	1.01852	6.6468	0.014317	0.0528206	-4.33684
RAB43	1.19228	3.57353	11.1157	0.00441428	0.0243433	-2.67563
APOBEC3B	1.19188	4.94056	17.0541	0.00163294	0.0142486	-1.27052
ZNF580	1.18978	5.17983	21.554	0.000945257	0.011233	-0.501378
ALDH5A1	1.18702	3.73279	27.9037	0.000516739	0.00886011	0.34232
GCLC	1.18649	4.50977	16.9032	0.00166713	0.0144188	-1.29975
TMEM198	1.18598	1.83698	22.0794	0.000893521	0.0109578	-0.422426
SLC2A10	1.18591	1.5635	31.3131	0.000394509	0.00801704	0.716268
GRAMD2	1.18529	4.32971	23.3622	0.000783005	0.0103741	-0.237454
BSDC1	1.18397	4.5107	25.6931	0.00062684	0.00941652	0.0733832
ABHD16B	1.18238	3.51198	35.2223	0.000299494	0.00732872	1.09533
PI4KAP1	1.18186	1.92466	34.0975	0.000323153	0.00753614	0.991047
CNGB1	1.18117	1.56421	17.1958	0.00160173	0.0141853	-1.24331
MSMO1	1.18068	5.09036	24.7493	0.000684196	0.00973448	-0.0488276
SLC4A8	1.18013	1.2454	7.16738	0.0120728	0.0468889	-4.09678
ITPR2	1.17936	1.99887	16.3834	0.00179304	0.014931	-1.40245
GLB1	1.17933	4.68659	19.3721	0.00121291	0.0124052	-0.851679
EIF4A2	1.17932	7.35794	27.4916	0.000535052	0.00888569	0.293903
BLACAT1	1.17755	2.19913	10.6367	0.00488734	0.0258843	-2.8196
CERS4	1.17748	3.89774	16.463	0.0017729	0.0148185	-1.38651
SLC35E2	1.17727	2.21211	13.6245	0.00275394	0.0184054	-2.0085
AMOTL2	1.17607	5.97357	39.1938	0.00023317	0.00704558	1.43673
STIM1	1.17488	4.70136	34.327	0.000318113	0.00751926	1.01263
ADARB1	1.17453	1.89051	32.8542	0.000352527	0.00766636	0.87142
SLPI	1.17437	8.59574	100.543	2.56e-05	0.00401094	4.19061
C22orf23	1.17399	3.21475	7.82322	0.00989391	0.0409078	-3.81612
ALDH4A1	1.17341	2.83563	15.5206	0.00203386	0.0158119	-1.58031
C19orf66	1.1733	2.92399	20.4296	0.00107132	0.0118896	-0.677161
DHX58	1.17273	2.00093	89.3055	3.38e-05	0.00422507	3.88431
NAT1	1.17182	3.24983	12.5588	0.00332723	0.0203972	-2.27584
GGTLC2	1.17134	0.58567	16.3188	0.00180962	0.0149831	-1.41544
IGBP1	1.171	5.12281	21.7491	0.000925563	0.0111512	-0.471839
MEX3D	1.17037	5.52204	8.11246	0.00910742	0.0387616	-3.69922
UCP3	1.16713	1.48213	15.285	0.00210761	0.016115	-1.6306
C11orf54	1.16595	3.41416	6.61979	0.014449	0.0531293	-4.34976
DAG1	1.16529	6.44832	24.9972	0.00066843	0.00963525	-0.0162699
MAP1LC3B	1.16482	3.81595	33.3486	0.000340408	0.00756946	0.919557
GLI4	1.16241	3.21054	16.789	0.00169368	0.0145672	-1.32203
PRICKLE1	1.16226	1.2469	13.7183	0.0027104	0.0182532	-1.98597
LINC00659	1.16167	1.17619	10.8776	0.00464086	0.025112	-2.74642
SLF2	1.16084	3.40988	19.7803	0.00115526	0.0122296	-0.783199
PPM1D	1.15932	1.94308	14.9928	0.00220447	0.0164491	-1.69406
SPACA4	1.15781	0.578905	13.2685	0.00292866	0.0190096	-2.09544
DOCK11	1.15714	2.0167	16.6272	0.00173235	0.0147003	-1.35387
C9orf172	1.15682	1.36098	12.7316	0.00322338	0.0200352	-2.231
SASH1	1.15676	2.98303	84.1023	3.89e-05	0.00442004	3.72316
LINC00885	1.15446	0.927956	31.3036	0.000394789	0.00801704	0.715289
XBP1	1.1538	5.42237	27.0889	0.000553849	0.00894671	0.245868
ZCCHC6	1.15248	2.93606	14.2252	0.00249115	0.017443	-1.86677
SC5D	1.15246	2.20787	33.7504	0.00033099	0.00756946	0.958128
ICK	1.15236	2.40063	15.6884	0.00198357	0.015596	-1.54497
PPAP2B	1.15093	3.19134	16.5197	0.00175875	0.0147528	-1.3752
TNFSF12	1.15067	1.06597	12.4472	0.00339683	0.0206368	-2.30511
TMEM25	1.15043	2.31718	12.3988	0.00342763	0.020757	-2.31788
ZNF703	1.15037	2.48764	19.3786	0.00121196	0.0124052	-0.850577
RAB40B	1.14848	2.27105	8.3875	0.00843913	0.0368041	-3.59163
APOL1	1.14583	1.96875	28.313	0.000499422	0.00873623	0.389674
JSRP1	1.14523	0.81542	9.25234	0.00673873	0.0317652	-3.27375
ANXA6	1.14518	3.10051	13.3742	0.0028752	0.0188531	-2.0694
BTG2	1.14322	2.20387	14.4685	0.00239484	0.0171109	-1.81106
PARVA	1.14208	2.75283	32.9834	0.000349301	0.00765	0.884072
LINC01126	1.14189	0.915954	13.3577	0.00288344	0.0188753	-2.07344
NSF	1.14178	0.770728	8.47105	0.00824988	0.0361982	-3.5596
CELSR3	1.14153	1.16275	50.0026	0.000131748	0.00592536	2.20118
RAB11FIP4	1.13993	2.93734	23.8346	0.00074719	0.0101207	-0.171942
PNPLA7	1.13884	0.595709	17.3612	0.00156638	0.0140343	-1.21185
MYLK-AS2	1.13856	0.569279	5.47897	0.0220524	0.0725518	-4.94326
SERINC2	1.13728	3.03414	5.36929	0.0230612	0.0749361	-5.00586
JAK3	1.13694	1.82511	13.8729	0.00264072	0.0180092	-1.94916
CCDC183-AS1	1.1357	0.77422	28.7688	0.000481096	0.00865088	0.441568
SLC26A11	1.13527	2.96578	14.978	0.00220955	0.0164649	-1.69731
SMPD3	1.13484	1.6986	10.8835	0.00463505	0.0250858	-2.74465
SYNE2	1.13438	3.90493	96.2272	2.84e-05	0.00404239	4.07916
RNASE4	1.13411	1.35193	5.59628	0.0210406	0.0700089	-4.87748
NPC2	1.13369	8.36085	58.3357	9.18e-05	0.00532751	2.67143
TRPM4	1.13139	4.58856	70.1401	5.96e-05	0.00486594	3.21458
HRAT92	1.13071	0.931722	37.5534	0.00025774	0.00717181	1.30047
SYT17	1.12751	2.20053	14.6207	0.00233724	0.0169015	-1.77666
SDHAP3	1.12686	1.4978	13.2474	0.0029395	0.019037	-2.10066
ZNF358	1.12666	4.32103	17.8233	0.00147329	0.0136197	-1.1255
UBL3	1.12655	4.42151	15.0859	0.00217292	0.0163358	-1.6737
MICALL1	1.12361	4.90775	75.416	5.03e-05	0.00462104	3.42131
SLC12A4	1.1226	3.00378	15.9294	0.00191436	0.0153446	-1.49484
AAMDC	1.12245	3.1696	4.70337	0.0308243	0.0934452	-5.41083
GATA2	1.12228	5.44941	12.6717	0.00325884	0.0201575	-2.24647
AATK	1.12147	0.650643	39.2939	0.00023178	0.00702952	1.44485
ALOX15P1	1.12131	1.04264	6.07768	0.0175057	0.061131	-4.6195
RNF146	1.12113	2.88002	15.0285	0.00219229	0.0163965	-1.68623
LIMS2	1.12103	0.671409	5.17986	0.0249617	0.0795919	-5.11659
LOC101928069	1.11876	1.06003	4.90151	0.0281748	0.0870682	-5.28561
SUMF1	1.11858	3.91601	64.6963	7.2e-05	0.00510634	2.97938
KLK10	1.1185	1.5178	15.0323	0.00219099	0.0163914	-1.6854
LOC100132356	1.11817	1.53871	25.1905	0.000656492	0.00957832	0.00888972
RIN2	1.11714	3.36445	18.4772	0.00135448	0.0130511	-1.00707
TPRA1	1.11702	4.73706	26.8751	0.000564218	0.00902202	0.22005
VGLL4	1.11698	3.25806	61.349	8.16e-05	0.00522228	2.82217
MAFB	1.11691	1.2052	10.3314	0.00522709	0.0270155	-2.91464
PLEKHA6	1.11675	4.6385	24.3307	0.000712043	0.00995389	-0.104573
KLC4	1.11628	3.28714	9.24033	0.00675886	0.0318038	-3.27796
LHB	1.11576	1.0317	1.94057	0.17271	0.372184	-7.73054
TRIM13	1.11397	1.73784	17.1793	0.00160532	0.0141853	-1.24647
FHDC1	1.11389	1.78013	44.5695	0.000172524	0.00640986	1.84291
APOL6	1.1136	1.56503	40.4126	0.000217023	0.00679991	1.534
DUSP16	1.1135	2.10104	22.8983	0.000820597	0.0105517	-0.303113
ATP1B1	1.11304	6.40649	14.3239	0.00245143	0.017308	-1.84405
KCP	1.11158	1.35356	11.2252	0.00431531	0.0240054	-2.64356
U2AF1L4	1.11129	3.73925	13.866	0.00264379	0.0180208	-1.9508
PSAPL1	1.11078	0.675118	12.0776	0.00364268	0.0215649	-2.40393
ODF3B	1.11074	1.17824	3.51406	0.0571392	0.1515	-6.26333
SH3BGRL	1.11041	2.36166	4.3941	0.0357036	0.104554	-5.61505
DNAJC4	1.11007	4.94616	11.4947	0.00408481	0.0231843	-2.56593
INO80B	1.10995	3.70442	5.92078	0.0185596	0.0639325	-4.70156
MYO15B	1.10913	0.889923	27.6765	0.000526722	0.00886011	0.315721
ZHX2	1.10873	2.50357	13.1471	0.00299184	0.0192211	-2.12562
BLVRB	1.10815	6.90307	26.2911	0.000593982	0.00918891	0.148447
CRAT	1.10803	3.66936	22.2579	0.000876861	0.0108493	-0.396038
PELI1	1.10687	1.97148	5.27995	0.0239313	0.0771459	-5.05767
HSPB1	1.10679	10.3641	8.06866	0.00922071	0.0390485	-3.71667
NISCH	1.10634	3.99643	18.6516	0.00132511	0.012906	-0.976193
NDRG2	1.10572	2.76961	6.55501	0.0147727	0.054007	-4.38093
FEZ2	1.1053	4.50418	19.5531	0.00118685	0.0123363	-0.821135
ZNF462	1.10423	1.55599	27.6092	0.000529733	0.00886664	0.307796
MIEF2	1.10414	3.76043	17.7962	0.00147851	0.0136239	-1.13049
FBXO44	1.10387	2.99141	51.3678	0.000123685	0.00577659	2.28423
TMEM132A	1.10317	5.24119	27.2692	0.000545318	0.00889595	0.267468
BTC	1.10238	1.96256	12.4543	0.0033923	0.0206188	-2.30323
MTFR1L	1.10044	2.84471	14.8451	0.00225585	0.0166267	-1.7266
ZBTB18	1.09984	4.01402	13.3092	0.00290791	0.0189416	-2.08539
TBX20	1.09882	1.4743	13.0315	0.00305384	0.0194825	-2.15461
PLEKHH3	1.09854	3.53372	16.1239	0.00186101	0.0151564	-1.45495
SLC25A42	1.09709	1.17196	8.82638	0.00750869	0.0341503	-3.42663
SEC24D	1.09692	2.5303	17.0666	0.00163016	0.014246	-1.26812
SLC26A1	1.09671	1.39149	40.4179	0.000216957	0.00679991	1.53441
TMEM45A	1.09588	2.22566	15.1795	0.00214188	0.0162378	-1.65338
STON1	1.09463	0.827079	19.1514	0.00124579	0.0125141	-0.889315
SEPT5-GP1BB	1.09461	0.828713	7.7428	0.0101296	0.0415144	-3.84934
NAP1L4	1.09418	1.38967	2.83673	0.0875946	0.212377	-6.84254
RTN3	1.09222	7.25927	41.9223	0.000199148	0.00667686	1.6501
TJP3	1.09218	3.72302	7.40613	0.0112076	0.0444982	-3.99196
CTIF	1.08987	2.74332	14.6792	0.0023156	0.0168309	-1.76353
LOC146880	1.08924	3.52159	13.2713	0.0029272	0.0190095	-2.09474
ADAMTSL5	1.08912	1.51946	10.6965	0.00482442	0.0256786	-2.80128
SNX21	1.08902	2.92813	36.1984	0.000280915	0.00725658	1.18296
ABCD1	1.08893	4.73358	30.8614	0.000408165	0.00813216	0.669254
LGALS9	1.08854	1.06933	44.255	0.000175411	0.00644485	1.82068
CHMP1B	1.08789	4.88539	16.2107	0.00183785	0.0150941	-1.43728
LOC642361	1.08775	1.70908	9.23469	0.00676834	0.031837	-3.27994
PLEKHO2	1.08728	1.94648	7.56752	0.0106716	0.0429335	-3.92286
TMUB2	1.0871	3.96465	14.5372	0.00236859	0.016997	-1.79549
SLC34A3	1.08676	0.895824	11.0166	0.0045066	0.0246232	-2.7049
TVP23C-CDRT4	1.08638	2.01116	16.5333	0.00175537	0.0147502	-1.37249
SLC35A1	1.0863	2.44305	22.1387	0.000887935	0.0109188	-0.413632
MFSD6	1.08528	2.93225	26.1251	0.000602854	0.00927271	0.127784
NR3C1	1.08512	3.76096	75.0288	5.09e-05	0.00462104	3.40679
STAT3	1.08478	4.47577	17.0578	0.00163212	0.0142468	-1.26982
BTNL9	1.08365	2.41892	8.99296	0.00719343	0.0331831	-3.36602
SWAP70	1.08216	3.3994	24.7534	0.00068393	0.00973448	-0.0482863
IL1R1	1.08167	2.3793	11.5035	0.0040776	0.0231797	-2.56343
LMO7	1.08129	4.45096	25.011	0.000667567	0.0096322	-0.0144666
MAN1C1	1.07944	0.875495	22.4331	0.000860937	0.0107531	-0.370349
FCHSD1	1.0793	2.78801	10.1123	0.00549205	0.0278605	-2.98456
ATP6V1E1	1.07859	5.77683	22.5257	0.000852681	0.0106953	-0.356845
GPR158	1.07809	1.85749	30.4623	0.000420795	0.00822224	0.627114
PAQR6	1.07714	2.22253	76.2166	4.9e-05	0.00462104	3.45103
PDK4	1.07695	1.08529	7.86087	0.00978624	0.0406281	-3.80068
OPHN1	1.07666	1.56161	20.3267	0.00108403	0.011967	-0.693732
ITPKC	1.076	3.17434	18.5324	0.00134509	0.0129971	-0.997265
ACSS1	1.07564	2.79184	17.7905	0.00147963	0.0136246	-1.13155
TOR1AIP2	1.07533	3.46351	25.9654	0.000611567	0.00934677	0.107782
GIPR	1.07482	1.31895	12.4796	0.0033764	0.0205817	-2.29658
OCEL1	1.07401	2.61342	8.81837	0.00752435	0.0341979	-3.42957
LAPTM4A	1.07345	7.25692	24.5027	0.000700408	0.00983283	-0.081548
CHD6	1.07341	2.97296	97.5981	2.75e-05	0.00402328	4.11535
MANBA	1.07231	3.31172	9.04383	0.00710089	0.0329373	-3.34773
LCAT	1.07136	1.59725	5.25151	0.0242179	0.0777845	-5.07431
VPS18	1.07129	2.59179	38.1652	0.000248163	0.00715898	1.35204
FRG1HP	1.07103	1.80232	7.9088	0.00965152	0.0402526	-3.78112
GSDMB	1.07026	1.87143	22.5895	0.000847065	0.0106791	-0.347585
TTC7B	1.07018	2.6368	46.6123	0.00015532	0.0062196	1.98314
PUS10	1.06903	1.62649	11.1113	0.0044183	0.0243433	-2.67692
C4BPB	1.06765	0.731347	6.35596	0.0158338	0.0567421	-4.47847
CRIP2	1.06758	6.15231	8.44718	0.00830334	0.0363481	-3.56872
RNF215	1.06629	2.57679	8.67243	0.00781775	0.0350483	-3.48361
NYNRIN	1.06579	1.52689	44.269	0.000175281	0.00644485	1.82168
RNF222	1.06554	1.45663	10.6688	0.00485344	0.0257811	-2.80976
BRICD5	1.06526	1.78811	5.67305	0.0204134	0.0684835	-4.83508
PRKCH	1.06394	2.72364	27.4883	0.000535202	0.00888569	0.293514
KANK1	1.0634	2.33374	18.5041	0.00134989	0.0130326	-1.00228
UBE2H	1.06319	5.14195	25.768	0.000622582	0.00939289	0.0828892
SCD	1.06253	8.20132	9.55236	0.00626198	0.0303147	-3.17004
NRSN2-AS1	1.06239	2.00794	14.6696	0.00231915	0.0168309	-1.76569
NUCB1	1.06112	6.42056	56.8913	9.73e-05	0.00536099	2.59582
LOC100130705	1.06076	0.912152	13.2915	0.00291692	0.0189738	-2.08976
GPX3	1.06015	1.48708	6.93767	0.012997	0.049466	-4.20068
MEF2A	1.05995	2.91216	11.3417	0.00421344	0.0236646	-2.60978
NFKBIA	1.05903	4.61529	13.9739	0.00259657	0.0178278	-1.92533
PSMG3-AS1	1.05843	0.945036	14.0852	0.00254913	0.0176869	-1.89927
RHBDF1	1.05662	4.66675	35.0483	0.000302988	0.00736696	1.07944
CRIP1	1.05638	7.37281	12.2234	0.00354277	0.0211723	-2.3646
ZNF219	1.05626	4.82825	29.8999	0.000439563	0.00835391	0.566724
CTF1	1.05504	2.03282	17.2831	0.00158293	0.0141094	-1.22667
DCAF6	1.05489	3.84084	14.598	0.00234568	0.0169205	-1.78176
C22orf46	1.05223	2.12934	18.0771	0.00142547	0.01343	-1.07902
C2orf72	1.0519	0.570396	38.9109	0.000237162	0.00710113	1.41368
DTX4	1.05025	3.64619	29.1673	0.000465847	0.00854524	0.486247
SLC38A9	1.04957	3.39296	7.24269	0.01179	0.0461233	-4.06337
CLDN1	1.04936	4.10683	19.5918	0.00118139	0.0123363	-0.814645
PRRC1	1.04879	4.26907	32.0981	0.000372284	0.00781885	0.796287
LRRC4B	1.04876	0.74633	21.0959	0.000993921	0.0115025	-0.571837
SPSB3	1.04832	4.86883	19.17	0.00124297	0.0124919	-0.886134
SLC27A1	1.04827	2.38671	6.9304	0.0130279	0.0495299	-4.20402
KLK5	1.04821	8.84555	15.7675	0.00196046	0.0155067	-1.52842
EDNRB	1.04778	0.523892	30.9582	0.000405182	0.00811549	0.67939
NBEAL1	1.04661	1.48725	8.39479	0.0084224	0.0367534	-3.58882
PTK6	1.04633	2.5241	19.507	0.00119341	0.0123455	-0.828886
CLN3	1.04513	5.75411	9.01399	0.00715496	0.0331066	-3.35844
PMAIP1	1.04485	3.34824	8.94175	0.00728832	0.0334828	-3.38454
FAM53B	1.04442	2.44652	23.8329	0.000747314	0.0101207	-0.172175
HIST1H3E	1.04338	1.87024	2.09477	0.152086	0.334853	-7.56836
SLC41A1	1.04205	4.56624	19.3264	0.00121962	0.0124217	-0.859442
RNF103	1.04126	3.37573	14.6108	0.00234092	0.0169043	-1.77889
SLC29A2	1.04124	4.86734	32.767	0.000354727	0.00768886	0.862852
LTC4S	1.04112	1.7563	3.60347	0.0542568	0.145186	-6.19244
SDSL	1.04073	3.24955	9.13165	0.00694507	0.0324657	-3.31637
FAM102A	1.03953	5.70108	37.4067	0.000260114	0.00717181	1.28798
GLRX	1.03901	3.56886	32.8006	0.000353876	0.00767673	0.866158
ECH1	1.03898	6.65937	22.2993	0.000873056	0.0108225	-0.389942
HIVEP2	1.03851	2.50819	66.379	6.78e-05	0.00500262	3.05466
CD59	1.0384	5.09485	35.3195	0.000297567	0.00731586	1.10417
SLC44A2	1.0376	7.13149	23.6276	0.000762595	0.010225	-0.200493
TMEM150A	1.03739	2.28783	10.2545	0.00531794	0.0273028	-2.939
HHIPL2	1.03737	3.00583	12.433	0.00340581	0.0206723	-2.30885
OSBPL5	1.03696	1.9691	29.4985	0.000453696	0.00847595	0.522885
AHNAK2	1.03645	1.21071	38.6419	0.000241049	0.00713385	1.39159
ARHGEF17	1.03538	4.08313	52.0467	0.000119936	0.00566987	2.32459
SH3YL1	1.03455	5.73398	56.381	9.94e-05	0.0053963	2.56856
AMT	1.03386	1.51065	8.04634	0.0092792	0.039185	-3.7256
CCDC28A	1.03353	2.27991	11.7018	0.00391944	0.022614	-2.50749
GRPR	1.03338	0.672819	11.1963	0.00434112	0.0240829	-2.652
SCRN2	1.0325	4.22223	17.1747	0.00160633	0.0141853	-1.24735
MATN2	1.03247	3.20523	21.0955	0.000993971	0.0115025	-0.571907
CLIP4	1.03139	4.71448	33.2261	0.000343355	0.00760415	0.907699
TTC14	1.03035	3.38695	19.3849	0.00121104	0.0124052	-0.849515
USP11	1.0299	3.86522	17.2021	0.00160037	0.0141853	-1.24212
RAB40A	1.02982	1.45709	11.6837	0.00393349	0.0226448	-2.51254
ORAI3	1.02968	2.24697	6.41878	0.0154876	0.0558584	-4.44739
SLC7A6	1.02857	4.41078	14.4347	0.00240789	0.0171716	-1.81874
SYT7	1.02835	2.70675	19.9097	0.0011378	0.0121716	-0.761776
L3MBTL1	1.02829	1.27823	12.189	0.00356594	0.021229	-2.37381
ZNF33B	1.02737	2.86497	17.155	0.00161063	0.0141944	-1.25112
NPHP3	1.02716	1.65505	12.7797	0.0031953	0.0199359	-2.21864
KIFC2	1.02617	4.33739	39.6718	0.000226639	0.00696954	1.47527
RAB5B	1.02553	4.83311	20.2016	0.00109978	0.0120471	-0.714
LDB1	1.025	5.06281	39.9107	0.000223473	0.0069054	1.49434
GPX8	1.02457	2.37556	5.04009	0.0265072	0.0834008	-5.20049
PIK3C2B	1.02317	4.11201	38.9625	0.000236426	0.0070952	1.4179
CRY1	1.02265	3.7636	141.766	1.14e-05	0.00334275	4.97256
SHISA4	1.02241	4.09118	14.0678	0.00255646	0.0177092	-1.90333
APH1B	1.02176	1.25819	8.36268	0.00849656	0.0369723	-3.6012
PCSK6	1.01896	3.34287	9.32839	0.00661312	0.0313529	-3.24716
GGN	1.01893	0.962297	8.47325	0.008245	0.0361888	-3.55876
TBC1D1	1.01851	3.78157	28.8766	0.0004769	0.00863428	0.453723
LOC100506639	1.01834	1.31573	9.1561	0.00690255	0.0322956	-3.30769
LOC113230	1.01772	2.12787	9.57858	0.0062226	0.0301795	-3.16112
PTPN6	1.01704	4.42561	9.54416	0.00627435	0.030369	-3.17283
DAP	1.01627	6.95895	49.3869	0.000135631	0.00596431	2.16286
OSBPL7	1.01447	3.01797	22.5722	0.000848584	0.0106791	-0.350097
BCAS1	1.01397	0.809193	8.37506	0.00846784	0.0368907	-3.59642
IPMK	1.01371	2.90209	58.8007	9.01e-05	0.00530805	2.6953
LYRM9	1.0137	0.718537	9.00691	0.00716789	0.0331316	-3.361
LINC01000	1.0137	3.57654	26.6359	0.000576145	0.00910405	0.190922
GLTSCR2	1.0118	7.36715	36.0788	0.000283102	0.00725749	1.17236
RSRP1	1.0105	4.02839	8.16594	0.00897176	0.0383575	-3.67804
CA5BP1	1.01023	2.50677	3.33024	0.0637594	0.165086	-6.41301
ZNF33A	1.00882	2.64201	61.2575	8.19e-05	0.00522644	2.81772
DLC1	1.00874	1.4082	63.5519	7.51e-05	0.00510717	2.92678
LTB4R	1.00843	2.01306	9.04608	0.00709684	0.0329243	-3.34692
MYL12A	1.00834	6.71794	41.0475	0.000209238	0.00674388	1.5834
CPT1B	1.00805	2.75554	5.35734	0.023175	0.0752133	-5.01275
TIMP3	1.0073	5.13206	16.0099	0.00189203	0.0152684	-1.47827
PDGFRL	1.00713	1.29292	8.97303	0.00723015	0.0333084	-3.37322
PNPLA3	1.00464	1.65107	9.102	0.00699714	0.0326178	-3.32693
CSPG4	1.00443	0.856173	83.5058	3.96e-05	0.00442004	3.7038
LOC100268168	1.00365	0.772336	13.7772	0.00268356	0.0181466	-1.97191
BMF	1.00276	1.49408	13.0097	0.00306573	0.0195152	-2.16011
GPR137B	1.00228	3.83735	19.2462	0.0012315	0.0124807	-0.873087
PCYOX1	1.00155	4.17719	74.7705	5.13e-05	0.00462104	3.39704
GPRC5C	1.00118	3.16419	58.6615	9.06e-05	0.00530805	2.68818
GPRC5A	1.00012	6.38915	27.5111	0.00053416	0.00888569	0.296222

## Sheet: GSE153183_down
gene	logFC	AveExpr	t	P.Value	adj.P.Val	B
MT2A	-5.60047	7.84607	-52.8486	0.000115713	0.00559954	2.37149
CCND1	-4.68891	4.92695	-130.829	1.38e-05	0.00337238	4.80545
HMGA2	-4.66916	2.46199	-94.6932	2.95e-05	0.00409147	4.03776
FOSL1	-4.49228	2.8366	-16.1689	0.00184895	0.0151317	-1.44577
MT1X	-4.46073	5.76249	-15.3421	0.0020894	0.0160286	-1.61835
MYEOV	-4.4494	2.67687	-50.7046	0.000127511	0.00584887	2.24421
ETV4	-4.37883	2.5855	-44.7876	0.00017056	0.00637364	1.85823
DUSP4	-4.34115	2.9866	-58.8453	8.99e-05	0.00530805	2.69758
TFF1	-4.24668	2.26822	-15.4934	0.00204218	0.015849	-1.58608
PHLDA1	-4.05054	2.19385	-216.86	4.22e-06	0.00272436	5.68137
UBASH3B	-3.76847	2.59589	-73.4307	5.35e-05	0.00469502	3.34578
DIO2	-3.76237	3.54112	-37.2046	0.000263436	0.00717181	1.27067
TGM2	-3.67106	2.65044	-25.015	0.000667315	0.0096322	-0.0139396
ANO1	-3.49381	4.27654	-33.9441	0.000326583	0.00755774	0.976544
DUSP6	-3.38558	1.97842	-104.832	2.32e-05	0.00400685	4.29451
ITGA2	-3.28683	2.33033	-101.547	2.5e-05	0.00400685	4.21553
KRT6A	-3.2662	2.39275	-18.7977	0.0013012	0.0127975	-0.950559
LIPG	-3.19939	1.82864	-54.3402	0.000108403	0.00550834	2.45654
CAPN8	-3.18211	4.1653	-25.3958	0.000644142	0.00949588	0.0353967
TFPI2	-3.10478	3.62929	-139.025	1.2e-05	0.00337238	4.93286
NOG	-3.07347	2.37893	-28.2798	0.000500793	0.00874284	0.385865
CENPV	-3.05146	2.26916	-39.4457	0.000229695	0.00701372	1.4571
AGR2	-3.03017	2.81916	-7.34116	0.0114342	0.0451026	-4.02017
PRSS3	-3.02064	4.00208	-14.0541	0.00256223	0.0177353	-1.90652
ADORA1	-3.01763	1.69463	-92.2266	3.14e-05	0.00410147	3.9691
ETV5	-3.00534	1.66896	-37.062	0.000265817	0.00717181	1.2584
RRM2	-3.00335	4.72632	-48.6371	0.000140583	0.00602396	2.11545
SOX9	-3.00029	2.98415	-55.715	0.000102235	0.0054592	2.53253
AMIGO2	-2.94325	3.16322	-38.6693	0.000240648	0.00713264	1.39385
STEAP1	-2.94269	1.5067	-25.2206	0.000654655	0.0095674	0.0128006
TRIB2	-2.9116	1.96005	-42.0079	0.000198199	0.00667364	1.65654
IL1R2	-2.86718	1.47161	-23.9435	0.000739269	0.010099	-0.157036
SPOCK1	-2.84961	2.04669	-108.083	2.16e-05	0.00400685	4.36902
SPRED2	-2.828	2.88868	-67.5458	6.51e-05	0.00494554	3.10547
SPRY4	-2.82682	1.61747	-246.267	3.13e-06	0.00272436	5.83625
GAL	-2.80629	3.0098	-37.2055	0.000263422	0.00717181	1.27075
FAM83D	-2.8052	4.24715	-38.7972	0.000238793	0.00710369	1.40437
CDKN3	-2.80113	4.88382	-22.7297	0.000834897	0.0106032	-0.327313
HS6ST2	-2.7996	3.35636	-32.2737	0.000367556	0.00776499	0.813905
DKK1	-2.78024	4.60525	-97.7868	2.73e-05	0.00402328	4.12027
ABCC4	-2.77636	1.91283	-135.112	1.28e-05	0.00337238	4.87371
SAPCD2	-2.77471	4.44132	-45.1585	0.000167295	0.00634061	1.88408
STAMBPL1	-2.77204	2.21747	-46.3825	0.00015713	0.0062196	1.96772
PAM16	-2.75469	2.60638	-3.09912	0.0736578	0.184926	-6.609
ADORA2B	-2.7121	1.67377	-29.0653	0.000469684	0.0085802	0.474871
MIR205HG	-2.70493	4.46192	-21.3419	0.000967362	0.0113543	-0.533817
AK4	-2.69621	1.94016	-46.9452	0.00015275	0.00620058	2.00534
TMPRSS4	-2.67918	1.98207	-15.5914	0.00201243	0.0157385	-1.56536
COTL1	-2.66187	6.09277	-326.26	1.62e-06	0.00251913	6.09658
PLK1	-2.62742	5.53336	-310.726	1.81e-06	0.00251913	6.05879
SRPX2	-2.60705	1.48771	-31.7828	0.000380992	0.00791973	0.764395
CTNNAL1	-2.56529	2.54565	-60.4576	8.44e-05	0.00522644	2.77852
AURKA	-2.5566	5.29344	-112.77	1.96e-05	0.00390915	4.47051
HSD3B1	-2.55508	1.35601	-47.2391	0.000150531	0.00619222	2.02479
DLGAP5	-2.5374	3.97467	-21.9491	0.000905966	0.0110516	-0.441823
PSRC1	-2.53628	2.97222	-51.8847	0.000120816	0.00570124	2.31502
EPHA2	-2.53152	4.21606	-34.1384	0.000322245	0.00753614	0.99491
CEACAM6	-2.5293	3.16089	-15.118	0.0021622	0.0163009	-1.66672
CDK1	-2.52032	6.3605	-50.3289	0.000129754	0.00590134	2.22127
UHRF1	-2.52014	3.85014	-81.4129	4.2e-05	0.00442004	3.63437
CDCA3	-2.5182	3.89615	-17.7383	0.0014898	0.0136646	-1.1412
EFNB2	-2.5126	1.86139	-14.3457	0.00244278	0.017308	-1.83906
PSAT1	-2.4874	4.83324	-60.4	8.46e-05	0.00522644	2.77568
FAM72A	-2.4855	2.02749	-47.0681	0.000151816	0.00619222	2.01349
TGFBI	-2.46971	3.7399	-55.5117	0.000103114	0.00546178	2.52144
EGR1	-2.45308	1.63009	-113.317	1.93e-05	0.00390915	4.48192
HMGA1	-2.44976	7.67937	-30.6396	0.000415116	0.00817802	0.645907
UBE2C	-2.44378	7.15424	-19.6629	0.00117144	0.0122966	-0.802749
STK39	-2.44307	3.40067	-89.9302	3.33e-05	0.0041917	3.90277
SPRR3	-2.44186	1.59482	-42.8164	0.000189538	0.00661089	1.7167
CDC20	-2.44142	6.21076	-58.664	9.06e-05	0.00530805	2.68831
BOP1	-2.42893	4.96957	-33.7042	0.000332054	0.00756946	0.953717
OLFML3	-2.42651	7.41504	-56.2084	0.000100143	0.00540645	2.55927
TRIP13	-2.41374	4.23087	-27.2228	0.000547495	0.00889595	0.261925
LAMC2	-2.3969	4.12559	-21.9362	0.000907216	0.0110538	-0.443755
PNP	-2.39594	3.72547	-36.1089	0.000282549	0.00725658	1.17504
CDCA7	-2.39084	2.98373	-51.2718	0.000124229	0.00577758	2.27848
CENPW	-2.3892	3.74464	-9.9803	0.0056609	0.0283919	-3.02737
CTSC	-2.38524	5.73529	-47.817	0.000146301	0.00613806	2.06263
CCDC109B	-2.38489	2.97582	-142.096	1.14e-05	0.00334275	4.97724
PTHLH	-2.37106	1.98171	-21.0059	0.00100391	0.0115227	-0.585871
AURKB	-2.36989	4.77585	-23.1432	0.000800439	0.0104504	-0.268282
DEPDC1B	-2.36966	3.08275	-165.898	7.91e-06	0.00322868	5.26962
BOLA3	-2.36286	4.58709	-16.3328	0.00180601	0.0149621	-1.41261
PRR11	-2.36161	2.99811	-32.2552	0.000368052	0.00776499	0.812046
KIF23	-2.35829	4.02914	-76.2946	4.89e-05	0.00462104	3.45391
CMSS1	-2.35366	4.28659	-39.4234	0.000230001	0.00701372	1.4553
UBE2S	-2.35303	7.82221	-51.5214	0.000122822	0.00576501	2.29342
AADAC	-2.35244	1.43177	-16.5165	0.00175954	0.0147528	-1.37584
NCAPG	-2.34878	2.95095	-18.9186	0.00128187	0.0126741	-0.9295
FAM72B	-2.34502	2.71711	-179.063	6.61e-06	0.00313668	5.39915
MYBL2	-2.34341	5.22158	-71.2466	5.74e-05	0.00485593	3.25957
TOP2A	-2.34301	5.03223	-46.3803	0.000157146	0.0062196	1.96758
NPM3	-2.34289	4.10698	-23.2166	0.000794537	0.0104456	-0.257921
SPRR1B	-2.34028	1.17014	-59.1373	8.89e-05	0.00530805	2.71244
NDC80	-2.34006	3.47053	-26.5485	0.000580596	0.00912335	0.180204
NETO2	-2.326	2.83128	-37.1094	0.000265023	0.00717181	1.26249
2020-03-04	-2.30863	1.18042	-14.5188	0.00237557	0.01703	-1.79965
KIF14	-2.30392	2.85528	-21.7317	0.000927289	0.01116	-0.474451
BUB1B	-2.30176	3.23038	-26.8397	0.00056596	0.00902627	0.215759
NME1	-2.30163	6.94697	-36.4767	0.000275919	0.00725658	1.20748
KIF20A	-2.29981	4.42372	-25.9102	0.000614616	0.00937708	0.100846
RANBP1	-2.28551	5.66405	-27.6396	0.000528369	0.00886011	0.311382
BUB1	-2.28392	3.9258	-27.1059	0.000553039	0.00894527	0.247905
PMEPA1	-2.274	4.05774	-102.061	2.47e-05	0.00400685	4.22814
CPA4	-2.27391	1.36588	-18.555	0.00134126	0.0129747	-0.993256
GINS2	-2.26987	2.79601	-15.9215	0.00191657	0.0153576	-1.49646
CCNA2	-2.26665	4.56769	-140.901	1.16e-05	0.00334275	4.96018
NCAPH	-2.26155	3.19533	-26.517	0.000582212	0.00912335	0.176332
TPX2	-2.25532	4.94769	-53.6678	0.000111614	0.0055136	2.41854
PEG10	-2.25407	2.90268	-23.4808	0.000773787	0.0102934	-0.22088
SPRED1	-2.25317	1.30828	-105.391	2.29e-05	0.00400685	4.30756
PTPRK	-2.25158	1.9464	-10.6163	0.00490902	0.0259405	-2.82586
BIRC5	-2.2481	4.89896	-61.6594	8.06e-05	0.00521144	2.83718
KPNA2	-2.2452	6.41337	-35.0808	0.000302331	0.00736696	1.08241
CDCA8	-2.24493	3.73455	-25.8328	0.000618935	0.00939266	0.0910832
LINC01468	-2.23734	1.37824	-19.7798	0.00115532	0.0122296	-0.78327
MFSD2A	-2.22234	1.25181	-22.3901	0.000864805	0.0107709	-0.376632
CKS2	-2.21779	7.05978	-37.5091	0.000258454	0.00717181	1.29671
E2F8	-2.21703	2.76429	-17.8975	0.00145908	0.0135524	-1.11184
BHLHE41	-2.21074	2.8004	-16.0767	0.00187376	0.0152045	-1.46459
ERRFI1	-2.20944	3.27832	-76.9616	4.79e-05	0.00462104	3.47832
F12	-2.20629	2.64626	-25.7594	0.000623069	0.00939289	0.0817992
KIF11	-2.19977	3.80209	-44.7581	0.000170824	0.00637364	1.85616
KIAA0101	-2.19892	4.54825	-9.39817	0.00650079	0.0310267	-3.22294
LMNB1	-2.19156	4.60853	-66.0904	6.85e-05	0.0050066	3.04191
PODXL	-2.18989	2.83681	-53.3718	0.000113071	0.00552894	2.40163
TUBA1B	-2.1869	8.72991	-113.879	1.91e-05	0.00390915	4.49357
ZWINT	-2.18616	5.08587	-27.4938	0.000534949	0.00888569	0.294172
KIF20B	-2.18591	2.727	-32.801	0.000353868	0.00767673	0.866192
OIP5	-2.18432	2.47265	-15.877	0.00192912	0.015402	-1.50567
KIF2C	-2.17306	4.62613	-130.825	1.38e-05	0.00337238	4.80538
KIAA1524	-2.16267	3.51028	-45.7719	0.000162087	0.00625276	1.92631
CDCA2	-2.16221	2.39656	-34.5147	0.000314075	0.00749095	1.03016
SERPINE2	-2.16099	6.07303	-33.8093	0.00032964	0.00756138	0.963743
FAM216A	-2.15593	1.8319	-16.7442	0.00170427	0.0146	-1.33082
NOP56	-2.15097	5.97692	-20.1272	0.00110929	0.0120865	-0.726112
BCYRN1	-2.14404	1.07202	-1.08307	0.377413	0.665545	-8.65395
MKI67	-2.13429	4.014	-27.8844	0.000517573	0.00886011	0.340078
PBK	-2.13162	3.49123	-41.1691	0.000207793	0.00674388	1.59276
UBE2T	-2.13085	5.29559	-25.1482	0.000659078	0.00959482	0.00340241
CDCA7L	-2.12997	2.68033	-26.1826	0.000599759	0.00923586	0.13496
KIF4A	-2.1261	3.45904	-27.6471	0.000528031	0.00886011	0.312271
PDSS1	-2.12571	2.06301	-13.5122	0.00280741	0.0186072	-2.03567
FAM64A	-2.12209	3.47542	-270.196	2.52e-06	0.00272436	5.9339
IGFBP4	-2.11236	2.37533	-70.9051	5.81e-05	0.00485611	3.24578
DTYMK	-2.10861	5.75537	-46.0347	0.000159926	0.00625004	1.94421
FKBP5	-2.10551	1.87682	-95.8298	2.87e-05	0.00404239	4.06853
TMPO	-2.10372	5.07536	-25.1239	0.000660567	0.0096006	0.000252082
HPRT1	-2.10358	5.20823	-50.8784	0.000126493	0.00583347	2.25476
PIF1	-2.10354	2.3036	-38.0461	0.000249986	0.00715898	1.34208
TYMS	-2.1034	4.41069	-616.747	3.63e-07	0.00158301	6.38942
EXOSC8	-2.09629	3.43321	-57.7754	9.39e-05	0.00532751	2.64237
LRR1	-2.09594	3.20605	-35.8159	0.000287994	0.00729303	1.14893
FANCI	-2.09449	4.10614	-16.163	0.00185052	0.0151317	-1.44697
TUBB4B	-2.08947	7.93512	-92.8303	3.09e-05	0.00410147	3.98615
EEF1D	-2.08896	3.56248	-2.04215	0.158751	0.347092	-7.62332
CHAC2	-2.08466	1.68913	-19.838	0.00114743	0.012207	-0.773626
HAS3	-2.08329	1.51848	-78.3284	4.6e-05	0.00455305	3.5275
ACOT7	-2.0801	4.87054	-28.8964	0.000476136	0.00863229	0.455949
POLE2	-2.07134	1.24195	-35.839	0.00028756	0.00729303	1.15099
MYH16	-2.06584	1.0469	-63.3353	7.57e-05	0.00510717	2.91669
LYAR	-2.06432	3.23473	-16.2772	0.00182043	0.015001	-1.42383
DOCK10	-2.06346	2.06745	-25.6317	0.000630354	0.00943707	0.0655848
LRP8	-2.05746	3.87642	-36.3909	0.000277446	0.00725658	1.19994
VEGFC	-2.04951	1.2178	-41.8508	0.000199946	0.00667686	1.64471
TACC3	-2.04934	4.17015	-21.6767	0.000932804	0.0112093	-0.482771
DCLK1	-2.045	1.02933	-150.547	9.93e-06	0.00334275	5.09092
CENPA	-2.04248	4.04465	-20.1853	0.00110184	0.0120484	-0.716636
LTBP2	-2.04218	3.66238	-93.0383	3.07e-05	0.00410147	3.99198
TNS4	-2.03869	1.69415	-116.032	1.83e-05	0.00379756	4.5373
PRIM1	-2.0382	3.11464	-14.1007	0.0025426	0.0176597	-1.89565
PFKP	-2.03686	5.13838	-19.4748	0.00119801	0.0123683	-0.834302
CCNB1	-2.03527	6.23525	-38.5561	0.000242307	0.00714593	1.38451
PKIB	-2.03412	1.60299	-16.5585	0.00174915	0.0147422	-1.36748
HOMER3	-2.02664	4.91736	-46.9209	0.000152936	0.00620058	2.00373
FARSB	-2.02482	4.83355	-22.5636	0.000849337	0.0106791	-0.351339
SPRY2	-2.02455	1.68763	-19.526	0.0011907	0.0123363	-0.825688
HELLS	-2.01971	2.35461	-21.0518	0.0009988	0.0115087	-0.578711
ECT2	-2.01885	4.66238	-73.3829	5.36e-05	0.00469502	3.34393
HJURP	-2.01844	3.97815	-19.4551	0.00120086	0.0123795	-0.837638
CENPM	-2.018	3.66102	-23.6757	0.000758971	0.0102095	-0.193828
CCNF	-2.01475	3.19557	-46.7152	0.000154519	0.0062196	1.99002
GINS4	-2.01107	2.53212	-28.0881	0.00050883	0.00881682	0.36375
NDUFAF2	-2.00856	4.10617	-10.2083	0.00537372	0.0274822	-2.95376
MTFR2	-1.99535	2.41081	-21.415	0.000959659	0.0113089	-0.522596
CDC45	-1.99014	3.16596	-11.8987	0.00377082	0.0220653	-2.45282
TTK	-1.98948	3.6003	-14.2676	0.00247398	0.0173983	-1.85699
PALD1	-1.9873	1.38442	-55.4996	0.000103167	0.00546178	2.52077
RFC3	-1.98641	3.62858	-61.8676	8e-05	0.00520871	2.8472
PTTG1	-1.98617	6.17258	-19.8428	0.00114678	0.012207	-0.772835
TUBA1C	-1.98126	8.2354	-49.3473	0.000135886	0.00596431	2.16037
CAV1	-1.97778	5.25901	-34.9675	0.000304632	0.00737914	1.07202
GMNN	-1.97657	3.92143	-41.5837	0.00020297	0.00670105	1.62446
MOK	-1.97557	2.48862	-18.2551	0.00139326	0.0132681	-1.04682
CENPE	-1.97349	2.11369	-27.0979	0.00055342	0.00894527	0.246946
KIF18A	-1.9674	2.7214	-102.396	2.45e-05	0.00400685	4.23631
TOX2	-1.967	1.89724	-26.4733	0.000584461	0.00912572	0.170963
HMMR	-1.96552	4.28409	-37.0417	0.00026616	0.00717181	1.25664
ANLN	-1.96393	5.33847	-166.043	7.89e-06	0.00322868	5.27116
NUSAP1	-1.96326	4.4692	-34.3878	0.000316798	0.00751512	1.01831
TNC	-1.9624	0.981201	-41.1977	0.000207455	0.00674388	1.59496
MIR4435-2HG	-1.9601	4.98702	-19.8424	0.00114684	0.012207	-0.772906
AFAP1	-1.95993	2.14392	-48.9823	0.000138272	0.00599148	2.13738
ST3GAL1	-1.95903	2.91686	-15.8011	0.00195079	0.0154838	-1.52144
MAD2L1	-1.95854	4.62224	-32.2716	0.000367612	0.00776499	0.813696
GTSE1	-1.95752	3.98322	-66.2624	6.81e-05	0.00500262	3.04952
SHCBP1	-1.95664	3.44909	-18.7744	0.00130497	0.0127975	-0.954637
HMGB3	-1.9562	4.61654	-43.2551	0.000185063	0.00655988	1.74882
MND1	-1.95429	2.08085	-8.38731	0.00843958	0.0368041	-3.5917
FJX1	-1.95371	3.64807	-18.7785	0.00130431	0.0127975	-0.953926
PA2G4	-1.94816	5.91201	-42.3092	0.000194907	0.0066607	1.67911
HDGFRP3	-1.94627	2.84494	-18.3754	0.00137206	0.0131422	-1.02522
GPSM2	-1.94595	3.58396	-17.1098	0.00162056	0.0142127	-1.2598
IGF2	-1.94492	3.69869	-18.8358	0.00129506	0.0127519	-0.943902
LMNB2	-1.94428	5.70667	-125.534	1.52e-05	0.00349862	4.71558
ITGA6	-1.93748	4.07447	-31.3543	0.000393296	0.00800004	0.72052
CENPK	-1.93473	3.08334	-17.2531	0.00158935	0.0141258	-1.23237
ESPL1	-1.93449	3.25028	-63.6697	7.48e-05	0.00510717	2.93224
SLIRP	-1.92972	7.98559	-23.281	0.000789408	0.0104129	-0.248855
ANKRD22	-1.92576	1.13061	-34.1217	0.000322615	0.00753614	0.993335
PDCD5	-1.92401	5.58966	-13.0883	0.00302316	0.0193601	-2.14034
KNSTRN	-1.92367	3.6112	-21.0276	0.00100148	0.011515	-0.582472
SURF2	-1.91779	3.60484	-20.0569	0.00111839	0.0121287	-0.73759
CKS1B	-1.91764	6.85389	-27.7646	0.000522816	0.00886011	0.32607
H2AFZ	-1.91662	7.65471	-53.8188	0.000110881	0.00550834	2.42712
PRR7	-1.91497	3.56364	-9.6687	0.00608993	0.0297438	-3.13065
ARNTL2	-1.91318	2.42746	-35.3249	0.00029746	0.00731586	1.10466
SPAG5	-1.90579	3.66057	-41.3894	0.000205209	0.0067245	1.60965
CDCA5	-1.90552	4.41843	-30.1009	0.000432722	0.00831375	0.588438
LIF	-1.90292	3.19707	-58.0109	9.3e-05	0.00532751	2.65463
RACGAP1	-1.90182	4.32346	-19.9865	0.00112761	0.0121436	-0.749137
MALL	-1.89346	1.5169	-19.585	0.00118234	0.0123363	-0.815779
SGOL2	-1.89216	2.62366	-27.3407	0.000541987	0.00888569	0.275991
ROR1	-1.88808	2.12587	-19.5266	0.00119062	0.0123363	-0.825593
DBF4	-1.88748	2.44782	-17.9003	0.00145854	0.0135524	-1.11133
IGFN1	-1.88398	1.04372	-14.4909	0.0023862	0.017077	-1.80595
ASPH	-1.88236	6.51834	-171.578	7.31e-06	0.00322868	5.32792
NEK2	-1.88165	4.55191	-22.7713	0.000831339	0.0105788	-0.32133
NUP188	-1.88135	3.17721	-54.1038	0.000109516	0.00550834	2.44324
PLEK2	-1.88102	2.73342	-15.4068	0.00206902	0.0159774	-1.60451
PHF19	-1.87933	4.01053	-26.4967	0.000583255	0.00912335	0.17384
RNF145	-1.87585	3.53885	-46.5676	0.000155669	0.0062196	1.98015
IER5	-1.87161	4.92145	-50.5893	0.000128194	0.00585056	2.23719
CCNB2	-1.87121	4.26626	-11.1134	0.00441643	0.0243433	-2.67632
CDC25C	-1.87064	2.48025	-11.8654	0.00379541	0.0221502	-2.46201
TCOF1	-1.87048	3.86183	-48.7737	0.000139662	0.00600573	2.12415
CARD10	-1.86994	3.21362	-30.2745	0.000426933	0.00827484	0.60708
FAM43A	-1.86989	1.56388	-48.3659	0.000142439	0.00604489	2.0981
SKA3	-1.86947	2.33033	-30.1883	0.000429792	0.00830011	0.597843
INCENP	-1.86577	4.25616	-81.209	4.23e-05	0.00442004	3.62747
FOXJ1	-1.86471	1.24433	-12.8243	0.00316955	0.0198456	-2.20719
THOP1	-1.86315	4.50207	-35.6081	0.000291947	0.00730842	1.13027
DPYD	-1.86289	2.41633	-11.4054	0.00415925	0.0234577	-2.59147
ANP32A	-1.86271	4.81661	-40.8212	0.000211966	0.00674887	1.56589
HAUS7	-1.86219	3.35307	-20.5769	0.00105349	0.0117885	-0.653581
TMEM158	-1.86065	1.86628	-19.9315	0.00113489	0.0121702	-0.758186
S100A9	-1.85766	7.82173	-124.529	1.55e-05	0.00352489	4.69779
DHRS9	-1.85671	1.16548	-70.9899	5.79e-05	0.00485611	3.24921
RAI14	-1.85412	3.72851	-22.8772	0.000822368	0.0105523	-0.306132
CSE1L	-1.85368	5.9235	-55.1067	0.0001049	0.0054658	2.49919
DEPDC1	-1.85176	3.45899	-67.904	6.43e-05	0.00494554	3.12085
ACOX2	-1.84725	0.923626	-81.2645	4.22e-05	0.00442004	3.62935
TTLL12	-1.84692	4.6355	-60.622	8.39e-05	0.00522644	2.78663
RAD51AP1	-1.84479	3.13704	-13.0109	0.00306503	0.0195152	-2.15978
STC2	-1.84201	2.37188	-46.4631	0.000156491	0.0062196	1.97314
GINS1	-1.84096	3.11245	-33.947	0.000326517	0.00755774	0.976823
PAK1IP1	-1.83869	3.30072	-31.2441	0.000396552	0.00804046	0.709136
FAM72D	-1.83805	1.94044	-30.4713	0.000420503	0.00822224	0.628073
HN1	-1.83792	5.65431	-44.9028	0.000169537	0.00636512	1.86628
NCAPD2	-1.83598	5.16893	-56.5977	9.85e-05	0.00538147	2.58017
LAMA4	-1.83465	1.39583	-37.6252	0.000256589	0.00717181	1.30657
COQ3	-1.83258	2.7278	-19.8934	0.00113998	0.0121747	-0.764473
SNORA73A	-1.83044	3.09666	-0.904015	0.449029	0.766018	-8.83226
CCDC85B	-1.82885	5.74547	-31.0986	0.000400911	0.00807916	0.694035
NOLC1	-1.8287	4.84067	-50.7655	0.000127153	0.00584861	2.24791
KYNU	-1.82735	4.46105	-40.8449	0.000211678	0.00674887	1.56772
PKMYT1	-1.82598	4.21729	-15.7648	0.00196124	0.0155083	-1.52899
MELK	-1.82573	3.55418	-30.6322	0.00041535	0.00817802	0.645129
DDX39A	-1.82323	5.28015	-23.033	0.000809423	0.0105078	-0.283911
UBE2E3	-1.82142	4.80638	-20.7929	0.00102809	0.0116668	-0.6193
EPB41L2	-1.81886	2.5736	-30.4137	0.000422373	0.00822756	0.621935
DSCC1	-1.8154	2.12945	-19.0298	0.00126446	0.0125975	-0.910248
LINC00941	-1.81519	1.36331	-18.1078	0.00141984	0.0133955	-1.07344
GLB1L2	-1.81459	3.44103	-80.3837	4.33e-05	0.00444209	3.59932
BHLHE40	-1.81375	3.56639	-15.6891	0.00198337	0.015596	-1.54482
PCNA	-1.81305	6.74564	-25.805	0.000620498	0.00939289	0.0875666
MTHFD1	-1.80457	4.56887	-49.8768	0.000132528	0.00592536	2.19339
CLTB	-1.80259	6.55929	-20.4186	0.00107266	0.011894	-0.678924
KLK6	-1.80236	7.99487	-123.616	1.58e-05	0.00355564	4.68141
TMEM156	-1.8016	1.15557	-20.226	0.00109667	0.0120471	-0.710029
NOP16	-1.79895	4.53245	-25.0498	0.000665151	0.00962678	-0.00940435
PRC1	-1.79749	5.0113	-18.8548	0.00129201	0.0127409	-0.940591
STRA6	-1.79638	2.56519	-16.9767	0.00165034	0.0143298	-1.28547
TMEM171	-1.79547	1.5602	-12.7354	0.00322114	0.0200261	-2.23002
NOC3L	-1.79539	2.50097	-9.82106	0.0058746	0.0290939	-3.07976
SLC45A3	-1.79336	3.22243	-29.1891	0.000465035	0.00854524	0.488666
PRTFDC1	-1.79253	3.22896	-24.6863	0.000688283	0.00977191	-0.0571475
ALDH1A1	-1.78668	3.50098	-20.5201	0.0010603	0.0118161	-0.662639
ID1	-1.78163	2.97424	-14.9343	0.00222461	0.016527	-1.7069
CPNE7	-1.77924	2.14457	-31.6853	0.000383742	0.00793149	0.754469
CENPU	-1.77666	2.70278	-35.2906	0.000298137	0.00731586	1.10155
EZH2	-1.77591	4.23234	-22.982	0.000813631	0.0105107	-0.291173
RGS20	-1.77482	1.61855	-10.746	0.00477324	0.0255402	-2.78619
CENPN	-1.7748	3.89694	-36.5047	0.000275423	0.00725658	1.20994
IPO4	-1.77173	4.76275	-21.2463	0.000977557	0.011395	-0.548532
CENPF	-1.76886	4.41862	-18.1872	0.00140543	0.0133264	-1.05907
CDC6	-1.76869	2.92228	-16.2026	0.00184001	0.0151019	-1.43893
KRT6B	-1.76229	0.907986	-39.0099	0.000235754	0.00708308	1.42177
BRIX1	-1.75972	5.24899	-15.7098	0.00197728	0.0155837	-1.54048
H2AFX	-1.75941	5.75912	-35.6892	0.000290396	0.00729303	1.13757
HNRNPAB	-1.75926	7.08184	-31.5916	0.000386413	0.00794244	0.744896
KIF15	-1.75864	1.83943	-23.2333	0.000793197	0.01044	-0.255557
HMGB2	-1.74946	6.54026	-34.8211	0.00030764	0.00740441	1.05855
MEST	-1.74888	3.97304	-84.871	3.81e-05	0.00437035	3.74783
HMGB1	-1.74884	6.38192	-14.7505	0.00228965	0.0167634	-1.7476
AEN	-1.74751	2.98385	-14.4025	0.00242041	0.0172143	-1.82606
BORA	-1.74749	2.57213	-17.6585	0.00150555	0.0137444	-1.15603
NUF2	-1.74565	3.26515	-25.804	0.000620551	0.00939289	0.0874455
UPP1	-1.74317	4.64399	-11.6901	0.0039285	0.0226316	-2.51075
PKP2	-1.74275	3.71416	-37.9181	0.000251969	0.00715898	1.33132
WDR4	-1.74092	3.53667	-20.5373	0.00105824	0.0118035	-0.6599
LBR	-1.73708	5.13523	-74.7782	5.13e-05	0.00462104	3.39733
KIF18B	-1.73552	3.8878	-42.4259	0.000193652	0.00664507	1.68781
PPARG	-1.73272	3.67756	-26.5337	0.000581353	0.00912335	0.178388
AXL	-1.73166	1.55576	-12.0572	0.00365698	0.0216198	-2.40947
NCAPG2	-1.731	4.67463	-61.0497	8.25e-05	0.00522644	2.8076
EMP3	-1.73077	2.64916	-20.2177	0.00109773	0.0120471	-0.711382
ASPM	-1.72679	3.6087	-68.249	6.35e-05	0.00494554	3.13556
PRMT3	-1.72409	3.79168	-70.8595	5.82e-05	0.00485611	3.24393
ME2	-1.72215	2.64225	-28.7603	0.000481427	0.00865093	0.440614
COL4A6	-1.71999	1.55735	-37.0635	0.000265793	0.00717181	1.25853
ITGB6	-1.71989	1.48942	-27.3466	0.000541714	0.00888569	0.276693
BZW1	-1.71771	6.25053	-29.1419	0.000466799	0.00854524	0.483416
CUTA	-1.71734	5.16068	-2.34877	0.124539	0.284163	-7.30918
CHPT1	-1.71477	2.42772	-46.5827	0.000155551	0.0062196	1.98117
RN7SL2	-1.7107	12.5264	-4.17614	0.0398092	0.113934	-5.76588
NRP2	-1.71033	1.33972	-22.1321	0.000888552	0.0109188	-0.414606
XDH	-1.71009	1.79648	-21.2587	0.000976229	0.0113846	-0.546624
XRCC2	-1.70797	2.75692	-17.1689	0.00160759	0.0141876	-1.24846
TK1	-1.70702	5.89722	-36.8272	0.000269806	0.00721828	1.23808
MRPL24	-1.70612	5.10565	-41.7968	0.000200553	0.00667686	1.64062
BAG2	-1.70149	2.40747	-42.8478	0.000189212	0.00661089	1.71901
KRT7	-1.70102	9.37419	-54.587	0.000107257	0.00550834	2.47034
SMC4	-1.69834	4.78116	-33.7703	0.000330534	0.00756871	0.960023
ORC1	-1.69167	2.24034	-22.8958	0.000820809	0.0105517	-0.303475
SNRPF	-1.68258	6.38552	-12.2776	0.00350661	0.0210516	-2.35009
FOXC1	-1.68207	3.94955	-16.1492	0.00185421	0.0151381	-1.44978
EIF5A	-1.67938	8.60213	-43.4	0.000183618	0.00655988	1.75935
P2RX5	-1.67566	2.37508	-21.7226	0.000928202	0.0111651	-0.475832
LGALS9B	-1.67329	1.46353	-5.76834	0.0196709	0.0666145	-4.78313
CEP55	-1.66983	4.06121	-14.2899	0.00246503	0.0173646	-1.85187
DTD1	-1.66839	4.0874	-11.9389	0.00374151	0.0219474	-2.44178
POLR2G	-1.66361	5.8932	-38.356	0.000245279	0.00715898	1.36794
DKC1	-1.66354	5.5506	-47.2169	0.000150698	0.00619222	2.02332
CA9	-1.66258	0.871866	-29.1004	0.000468359	0.00856191	0.47879
RUVBL1	-1.66233	5.5884	-13.8424	0.00265429	0.0180593	-1.9564
RAD54B	-1.65951	2.15476	-20.7603	0.00103187	0.0116731	-0.62445
DEFB1	-1.65914	1.77991	-3.38207	0.0617911	0.161193	-6.37026
GSG2	-1.65802	2.53507	-14.0428	0.00256704	0.0177499	-1.90917
PDLIM7	-1.65746	4.98521	-77.508	4.71e-05	0.00458838	3.49812
TIMP4	-1.65708	1.15645	-8.4833	0.00822265	0.0361484	-3.55493
WFDC3	-1.65632	1.81945	-42.0737	0.000197472	0.00667364	1.66149
LOC101927746	-1.6553	1.98875	-16.9794	0.00164974	0.0143298	-1.28496
IRAK1	-1.65196	7.01669	-25.7757	0.000622148	0.00939289	0.0838629
THSD4	-1.64936	1.61139	-43.2349	0.000185265	0.00655988	1.74735
ITGB3BP	-1.64636	3.76226	-11.1267	0.00440418	0.0243101	-2.67239
BRI3BP	-1.64573	3.94414	-29.4264	0.000456302	0.00848389	0.514947
EMG1	-1.64497	5.27296	-27.244	0.0005465	0.00889595	0.264456
DDAH1	-1.64282	3.24656	-35.3001	0.00029795	0.00731586	1.10241
C1orf112	-1.64073	1.88314	-8.74865	0.00766252	0.0345935	-3.45527
SH3PXD2A-AS1	-1.64012	1.21263	-21.7978	0.000920739	0.011121	-0.464508
ATAD2	-1.64004	3.89073	-14.3379	0.00244588	0.017308	-1.84085
TNFRSF12A	-1.63978	7.03997	-35.7172	0.000289862	0.00729303	1.14008
RRM1	-1.63866	4.60437	-21.4979	0.000951037	0.0112601	-0.509931
LOC339539	-1.63731	1.67177	-44.0799	0.000177049	0.00644485	1.80823
YARS	-1.62674	4.12721	-14.4131	0.00241629	0.0172036	-1.82366
EIF2B3	-1.62592	3.06393	-25.489	0.000638643	0.00947954	0.0473605
TOMM5	-1.62532	5.4533	-34.5769	0.000312753	0.0074797	1.03594
TUBG1	-1.62309	4.44581	-19.3299	0.0012191	0.0124213	-0.858849
SLC19A1	-1.62209	3.22507	-15.2247	0.00212709	0.0162096	-1.6436
PLK4	-1.61786	2.25374	-24.8008	0.000680876	0.00972562	-0.0420334
HSPA8	-1.61532	8.31757	-24.8039	0.000680679	0.00972562	-0.0416292
SIRPA	-1.61226	2.08911	-20.5002	0.00106271	0.0118234	-0.665825
EBNA1BP2	-1.61097	5.92979	-41.9947	0.000198345	0.00667364	1.65555
RPF2	-1.61083	2.58819	-25.386	0.000644722	0.00949588	0.0341409
SDCCAG3	-1.60815	2.87457	-40.3976	0.000217212	0.00679991	1.53282
FYB	-1.60796	1.05338	-75.1721	5.06e-05	0.00462104	3.41217
HACD1	-1.60656	2.0364	-15.4626	0.00205166	0.0158898	-1.59261
UQCC3	-1.60508	4.60653	-43.7903	0.000179805	0.00650452	1.78751
FEN1	-1.60158	4.21003	-27.8848	0.00051756	0.00886011	0.340113
SQRDL	-1.59916	2.72891	-25.361	0.000646208	0.00951245	0.0309281
MRTO4	-1.59671	3.6894	-34.336	0.000317919	0.00751926	1.01346
CCDC58	-1.5963	4.5038	-17.4508	0.00154768	0.0139558	-1.19492
CCT5	-1.59528	7.10892	-38.5463	0.000242451	0.00714593	1.38371
CSGALNACT1	-1.59136	2.12463	-74.1413	5.23e-05	0.00464629	3.37312
SNORD17	-1.58517	0.792587	-1.08307	0.377413	0.665545	-8.65395
TBC1D31	-1.58411	1.56698	-21.5673	0.000943899	0.011233	-0.49936
ABCE1	-1.58346	3.87683	-39.1647	0.000233576	0.00704976	1.43437
RABEPK	-1.58185	3.43726	-12.2987	0.00349268	0.0209871	-2.34446
SCLY	-1.58052	2.48312	-14.2044	0.00249967	0.0174812	-1.87159
DPCD	-1.57805	3.4509	-13.6653	0.00273488	0.0183471	-1.99868
PHGDH	-1.57608	5.78614	-23.8569	0.000745559	0.0101207	-0.168886
AGPAT5	-1.57596	2.38134	-45.1769	0.000167135	0.00634061	1.88535
ITGB5	-1.57515	4.9719	-47.5947	0.000147908	0.00615405	2.04814
SPHK1	-1.57331	3.31891	-21.3347	0.00096812	0.0113543	-0.534915
PAICS	-1.57264	5.1642	-35.4236	0.000295523	0.00731586	1.11361
NMB	-1.57154	3.46243	-7.68717	0.0102973	0.0419965	-3.8725
NOP58	-1.56918	4.60328	-9.59807	0.00619357	0.0300733	-3.15451
IGFBP2	-1.56662	6.06221	-53.8355	0.0001108	0.00550834	2.42807
FOXM1	-1.56478	4.2188	-37.8186	0.000253524	0.00715898	1.32294
RMRP	-1.56349	2.30695	-1.06518	0.384002	0.671234	-8.67232
HAUS1	-1.56307	3.18738	-78.211	4.62e-05	0.00455305	3.52332
PCNA-AS1	-1.56145	7.12706	-15.9839	0.00189919	0.0152995	-1.4836
MTFP1	-1.55944	4.05578	-13.6641	0.00273547	0.0183471	-1.99898
CDC7	-1.55895	2.29877	-18.5519	0.00134179	0.0129747	-0.993809
CHEK1	-1.55758	2.11191	-35.8291	0.000287746	0.00729303	1.15011
NEIL3	-1.55637	2.20936	-11.0835	0.00444401	0.0243935	-2.68512
TROAP	-1.55609	4.06624	-14.4205	0.0024134	0.0171923	-1.82197
C17orf89	-1.55579	5.93307	-20.6426	0.00104567	0.0117657	-0.643116
FBXO5	-1.55557	3.18006	-37.0577	0.00026589	0.00717181	1.25803
ESCO2	-1.55536	1.86973	-62.9195	7.69e-05	0.00510889	2.89721
ORC6	-1.55478	3.39361	-17.9579	0.00144765	0.0135101	-1.10076
CYCS	-1.55202	5.084	-15.8235	0.00194435	0.0154628	-1.51677
PPIL1	-1.54965	4.53945	-46.0671	0.000159663	0.00625004	1.94641
EEF2KMT	-1.54926	2.20456	-13.8856	0.00263512	0.0179849	-1.94616
NRP1	-1.5478	2.25653	-14.7663	0.00228397	0.0167327	-1.7441
ERCC6L	-1.54557	1.82481	-17.4105	0.00155605	0.0140092	-1.20252
RFC5	-1.5455	3.43884	-21.7925	0.000921259	0.0111222	-0.465301
MICAL2	-1.54282	1.75799	-11.9393	0.00374117	0.0219474	-2.44165
CDC25B	-1.54191	4.2838	-13.3244	0.00290019	0.0189228	-2.08164
BRCA1	-1.54145	2.08928	-28.881	0.000476733	0.00863428	0.45421
FANCA	-1.54097	2.4296	-16.1993	0.00184089	0.0151039	-1.43961
KCNK2	-1.5407	0.866551	-9.02374	0.00713723	0.0330622	-3.35494
SCRIB	-1.54007	3.53016	-3.1787	0.0700279	0.177895	-6.54051
DNMT1	-1.53954	4.45858	-28.4037	0.000495695	0.00872173	0.400073
LDHB	-1.53797	7.74116	-64.4182	7.27e-05	0.00510717	2.9667
ZBED2	-1.53626	2.91266	-21.8836	0.00091232	0.0110598	-0.451624
NUP205	-1.53439	4.08773	-29.0176	0.000471493	0.00859537	0.469541
GABPB1	-1.53372	2.68782	-17.778	0.00148206	0.0136315	-1.13386
ALYREF	-1.53136	5.95421	-25.7422	0.000624045	0.00939289	0.079616
TIAM1	-1.52851	1.22137	-83.7008	3.94e-05	0.00442004	3.71015
QTRT1	-1.5281	4.56467	-82.0853	4.12e-05	0.00442004	3.65694
PITX1	-1.52742	4.63297	-449.684	7.62e-07	0.00172271	6.28329
PINX1	-1.52615	1.67197	-3.84634	0.0473685	0.130472	-6.00589
ABCC3	-1.52429	5.34267	-18.4529	0.00135866	0.0130755	-1.0114
MAP7D3	-1.52381	2.24276	-33.0318	0.000348104	0.00763946	0.888798
TMSB4X	-1.52241	10.5213	-15.1649	0.00214667	0.0162576	-1.65653
TNFRSF11A	-1.52182	1.6008	-187.703	5.92e-06	0.00298617	5.47421
LYRM1	-1.52171	2.68134	-10.1968	0.00538767	0.027495	-2.95743
YWHAE	-1.52155	3.32638	-4.30941	0.0372257	0.108064	-5.67295
H1F0	-1.51797	5.2672	-67.286	6.57e-05	0.00494554	3.09425
TIPIN	-1.51639	2.32626	-65.7313	6.94e-05	0.0050066	3.02597
IFRD2	-1.51592	4.82493	-133.88	1.31e-05	0.00337238	4.85448
CKLF	-1.51558	5.22297	-19.6173	0.0011778	0.0123154	-0.810366
S100A8	-1.51531	4.68098	-26.3915	0.000588707	0.00914116	0.160877
WNK2	-1.51358	2.80864	-39.6737	0.000226614	0.00696954	1.47542
MCM6	-1.51347	3.62876	-30.6871	0.000413613	0.00817281	0.650921
CKAP2L	-1.51262	2.31595	-17.2355	0.00159314	0.01415	-1.23573
CD44	-1.51066	6.32698	-26.9149	0.000562266	0.00900548	0.224875
FRMD6	-1.50884	3.65137	-417.933	9.05e-07	0.00183676	6.24902
MCM10	-1.50875	1.55134	-22.5214	0.000853065	0.0106953	-0.357476
WDR3	-1.50701	4.91095	-15.5466	0.00202595	0.0157927	-1.57481
POLR3G	-1.50487	1.18225	-8.62292	0.00792096	0.0353178	-3.50213
HOXC13	-1.50387	2.9057	-159.029	8.73e-06	0.00330581	5.19372
SLC27A2	-1.50187	2.20792	-24.1294	0.000726016	0.0100365	-0.13174
MCM7	-1.50155	6.08688	-23.656	0.000760454	0.0102196	-0.196559
TNFRSF18	-1.49967	1.75952	-18.1542	0.0014114	0.0133541	-1.06504
UCK2	-1.49943	3.99268	-20.7771	0.00102992	0.0116702	-0.621798
TNFRSF10A	-1.49839	1.8618	-18.3894	0.00136963	0.0131332	-1.02273
NCEH1	-1.49819	3.84329	-19.875	0.00114245	0.0121912	-0.767516
CD68	-1.49817	4.35712	-33.5141	0.000336483	0.00756946	0.935504
CCDC86	-1.49805	4.8972	-22.3407	0.000869285	0.0107859	-0.383874
CASC5	-1.49737	1.80371	-24.8863	0.000675419	0.00969717	-0.0307949
FBL	-1.49608	6.60117	-16.5552	0.00174996	0.0147436	-1.36814
SUV39H2	-1.4948	2.01425	-12.4175	0.00341567	0.0207131	-2.31294
SPATS2L	-1.49461	4.17433	-49.3561	0.000135829	0.00596431	2.16093
RRP9	-1.49453	3.96011	-32.7391	0.000355437	0.00769278	0.860099
EMC9	-1.49228	4.07532	-18.6227	0.00132992	0.0129073	-0.981302
RECQL4	-1.49216	4.08831	-19.4384	0.00120326	0.0123832	-0.840451
RFC2	-1.49214	3.50239	-12.7485	0.00321347	0.0200019	-2.22665
SEC14L2	-1.49177	1.94732	-10.0776	0.00553567	0.0279868	-2.99574
ANXA10	-1.4915	0.745751	-54.9628	0.000105545	0.0054699	2.49123
LOC102724094	-1.48952	1.48823	-5.3742	0.0230147	0.0748194	-5.00304
SRM	-1.48937	5.01666	-37.847	0.000253079	0.00715898	1.32534
R3HDM1	-1.48768	2.77521	-40.9286	0.000210665	0.00674388	1.57421
PRMT5	-1.48499	5.17271	-26.3654	0.000590073	0.00915081	0.157649
LIN9	-1.48389	2.58857	-19.0198	0.00126601	0.0125975	-0.911971
CIRH1A	-1.48249	3.48835	-18.4217	0.00136403	0.0131081	-1.01696
MST1R	-1.48146	3.39079	-105.546	2.28e-05	0.00400685	4.31117
CSTA	-1.48093	0.824857	-9.17747	0.00686569	0.0321688	-3.30013
HADH	-1.48055	3.69527	-16.811	0.00168852	0.0145418	-1.31773
PADI2	-1.47999	1.11163	-16.4415	0.00177831	0.0148484	-1.39081
MRPL3	-1.47906	5.79838	-21.8994	0.00091078	0.0110578	-0.449255
PDCD2L	-1.47555	3.36621	-35.7228	0.000289755	0.00729303	1.14059
TOMM40	-1.47548	5.78646	-10.4422	0.00509999	0.0265989	-2.87983
GPAT2	-1.47521	2.57644	-10.9373	0.00458248	0.0249075	-2.72852
SAP30	-1.47476	1.83926	-16.9412	0.00165842	0.0143623	-1.29236
MCM3	-1.47158	4.03648	-33.6884	0.000332419	0.00756946	0.952209
GPATCH4	-1.4691	3.19492	-18.6623	0.00132334	0.0128956	-0.974319
ATL2	-1.469	4.01273	-64.2033	7.33e-05	0.00510717	2.95686
HYLS1	-1.46873	2.38824	-9.69641	0.00604995	0.0296418	-3.12134
GTF3C6	-1.46709	4.26402	-10.0935	0.00551567	0.0279293	-2.99063
RUVBL2	-1.46599	6.41797	-28.8219	0.000479022	0.0086364	0.447565
DDIAS	-1.46441	1.76344	-17.1315	0.00161578	0.0142076	-1.25563
MAP4K4	-1.46211	3.18431	-29.7956	0.000443174	0.00837345	0.555393
TEX30	-1.46202	2.52665	-27.3941	0.00053952	0.00888569	0.282338
RRS1	-1.46169	3.7948	-38.083	0.000249419	0.00715898	1.34517
FH	-1.46154	5.71941	-49.3847	0.000135645	0.00596431	2.16272
TRAP1	-1.46124	5.89574	-18.0408	0.00143217	0.0134345	-1.08562
SSBP1	-1.46002	5.05067	-6.59556	0.0145689	0.0534436	-4.36138
GMDS	-1.45966	3.93547	-12.7215	0.00322933	0.0200439	-2.23361
WDHD1	-1.45758	1.97833	-20.1572	0.00110544	0.0120597	-0.721219
COA7	-1.45587	3.40113	-9.96166	0.00568534	0.0284742	-3.03346
MRPS17	-1.45542	6.13822	-16.4769	0.00176941	0.0147988	-1.38373
DDX21	-1.4535	5.47739	-71.6982	5.66e-05	0.00483497	3.27767
NTAN1	-1.45332	1.15388	-2.71049	0.095576	0.228701	-6.95921
SKA2	-1.45285	2.9392	-26.3906	0.000588757	0.00914116	0.160759
RNASEH2A	-1.45153	5.10559	-12.5688	0.00332104	0.0203782	-2.27321
NCL	-1.44858	7.58261	-33.3703	0.000339889	0.00756946	0.921656
MCM2	-1.4481	4.9069	-19.8632	0.00114402	0.0122031	-0.769452
CCDC34	-1.44797	4.25608	-14.1183	0.00253523	0.0176316	-1.89155
BUB3	-1.44786	5.79193	-25.5175	0.000636979	0.00947954	0.0510006
LINC00152	-1.44762	5.94024	-5.65078	0.0205927	0.0688746	-4.84733
STK17A	-1.44453	2.11457	-20.5185	0.0010605	0.0118161	-0.662903
RELT	-1.44368	2.63697	-16.4592	0.00177385	0.0148218	-1.38727
LDLR	-1.44102	5.02285	-22.4673	0.000857873	0.0107403	-0.365352
ICT1	-1.43928	3.8906	-9.28823	0.00667903	0.0315916	-3.26117
SNRNP25	-1.43702	4.39658	-19.9903	0.00112711	0.0121436	-0.748513
S100A2	-1.43513	1.56365	-24.5624	0.000696433	0.00981367	-0.0735939
PIGL	-1.43481	2.5602	-6.34936	0.0158708	0.0568439	-4.48175
SAAL1	-1.43416	3.70016	-19.9626	0.00113077	0.01216	-0.753066
TMEM209	-1.43291	2.94744	-30.6006	0.000416357	0.00817802	0.641779
DHFR	-1.43286	3.68112	-15.1284	0.00215875	0.0162958	-1.66446
ACTL6A	-1.43193	5.35437	-23.8496	0.000746097	0.0101207	-0.169895
KCTD1	-1.43061	2.59295	-80.1612	4.36e-05	0.0044448	3.59166
CDCA4	-1.4302	3.91377	-11.149	0.00438389	0.0242539	-2.66586
SGOL1	-1.42865	1.80041	-14.693	0.00231057	0.0168309	-1.76045
SIGMAR1	-1.42814	5.01765	-22.5776	0.000848111	0.0106791	-0.349314
CST6	-1.42597	6.15919	-44.5703	0.000172516	0.00640986	1.84297
ARNT2	-1.42509	0.869346	-33.6111	0.000334213	0.00756946	0.944811
PNPT1	-1.42433	3.21162	-66.6115	6.72e-05	0.004983	3.06487
AREG	-1.42351	0.909804	-8.15059	0.0090104	0.0384383	-3.6841
NDC1	-1.42118	4.40402	-28.7162	0.000483161	0.00866031	0.435626
MAT2A	-1.41949	6.14805	-37.0601	0.000265851	0.00717181	1.25823
CCT6A	-1.41883	7.92194	-28.3187	0.000499184	0.00873623	0.390334
RPP40	-1.41854	3.15471	-12.2414	0.00353068	0.021148	-2.35976
DCAF13	-1.4184	3.89293	-7.5947	0.0105849	0.0427171	-3.91136
THRIL	-1.41836	3.18283	-17.2808	0.00158342	0.0141094	-1.2271
CENPI	-1.41793	1.74778	-14.3934	0.00242397	0.0172258	-1.82814
GART	-1.41777	4.16996	-32.9282	0.000350675	0.00765745	0.87867
BLM	-1.41766	1.91841	-15.2998	0.00210287	0.0160974	-1.62743
MCM5	-1.41601	4.29693	-34.3597	0.000317405	0.00751601	1.01568
CPNE2	-1.41301	3.80796	-30.3772	0.000423561	0.0082337	0.618049
RALB	-1.41298	5.58885	-69.1616	6.16e-05	0.00489879	3.17404
METAP1D	-1.41198	1.78609	-5.54448	0.0214792	0.0710737	-4.90638
C1QBP	-1.41138	6.53128	-32.2593	0.000367941	0.00776499	0.812464
NAA15	-1.41113	3.19772	-21.3539	0.000966094	0.0113543	-0.531976
NUDC	-1.4101	5.44942	-19.2907	0.00122488	0.0124513	-0.865506
XRCC4	-1.4081	2.61169	-9.47522	0.00637986	0.030638	-3.1964
PSMD11	-1.40738	4.30143	-53.0668	0.0001146	0.00557755	2.3841
CHD1L	-1.4069	3.25659	-30.2001	0.000429398	0.00830011	0.599111
MRPL1	-1.40666	3.10996	-8.75181	0.00765619	0.0345826	-3.45411
TRAPPC2L	-1.40632	5.05694	-31.6781	0.000383947	0.00793149	0.753732
AIM1	-1.40592	3.89994	-61.7178	8.04e-05	0.00521144	2.84
AADACP1	-1.40323	1.01248	-5.30504	0.0236824	0.076521	-5.04304
EEF1E1	-1.4024	4.34528	-15.0229	0.00219421	0.016399	-1.68747
NUP107	-1.40167	4.09126	-60.4915	8.43e-05	0.00522644	2.7802
UGDH	-1.40064	6.33855	-28.0452	0.000510654	0.00883895	0.358778
ARHGAP19	-1.40058	2.21832	-96.1277	2.84e-05	0.00404239	4.0765
C16orf59	-1.39908	2.62281	-8.62642	0.0079136	0.0353041	-3.50082
AOX1	-1.39906	0.969255	-12.8765	0.00313981	0.019791	-2.19387
CDC25A	-1.39851	1.50029	-8.838	0.00748607	0.0340685	-3.42236
KLK9	-1.39577	0.86418	-11.9536	0.00373081	0.021909	-2.43773
LOC101927318	-1.39577	1.55684	-5.16095	0.0251633	0.0801475	-5.12783
TICRR	-1.39513	2.05992	-47.6698	0.000147362	0.00615075	2.05304
SLC20A1	-1.39347	3.98002	-17.6306	0.00151111	0.0137806	-1.16122
TMEM38B	-1.3934	3.1096	-13.4441	0.00284057	0.0187328	-2.05227
DNAJC9	-1.39328	4.32125	-34.1327	0.000322372	0.00753614	0.99437
ATAD3B	-1.39248	3.89584	-23.9629	0.000737869	0.010099	-0.154386
PPP5C	-1.38875	4.66904	-46.2389	0.000158276	0.00624048	1.95804
DUSP2	-1.38821	1.70694	-23.3034	0.000787635	0.0104129	-0.245707
LINC00673	-1.38516	1.55431	-21.3251	0.000969145	0.0113543	-0.536401
TFAP4	-1.38463	3.10918	-20.5121	0.00106128	0.0118161	-0.663932
TONSL	-1.38248	2.90766	-36.3056	0.000278976	0.00725658	1.19243
SSX2IP	-1.38198	2.23169	-24.5216	0.00069915	0.00983096	-0.0790361
LPAR1	-1.38083	0.705766	-67.9839	6.41e-05	0.00494554	3.12426
EFCAB2	-1.38049	2.72015	-8.01605	0.00935943	0.0394145	-3.73775
VRK1	-1.38012	2.72813	-33.0955	0.000346537	0.00762624	0.895007
HPDL	-1.38	2.96757	-20.1767	0.00110295	0.0120484	-0.718048
RPL39L	-1.37901	4.53308	-36.1383	0.00028201	0.00725658	1.17764
NOP2	-1.37772	4.33177	-14.7293	0.00229733	0.0167949	-1.75234
HSP90AA1	-1.37745	9.63216	-18.6342	0.00132801	0.0129073	-0.979272
WDR43	-1.37723	4.41928	-24.4952	0.000700913	0.00983283	-0.0825546
TIMM10	-1.37655	5.71579	-13.6348	0.00274915	0.0183827	-2.00603
NUP35	-1.37618	3.80059	-25.6373	0.000630032	0.00943707	0.0662991
AARSD1	-1.37434	2.78375	-13.2454	0.00294051	0.019037	-2.10115
RAP1GDS1	-1.37342	2.29283	-22.8981	0.000820616	0.0105517	-0.303146
GMPS	-1.37187	4.84083	-15.725	0.00197283	0.0155731	-1.5373
TRIM14	-1.37148	2.5391	-29.9937	0.000436349	0.00831728	0.576883
NTHL1	-1.37143	3.81779	-15.6374	0.00199868	0.015666	-1.55568
SSRP1	-1.3701	6.23275	-29.993	0.000436374	0.00831728	0.576804
KLHL2	-1.36923	2.73665	-11.8396	0.00381455	0.0222231	-2.46912
SH3TC2	-1.36901	1.30393	-30.3964	0.000422934	0.00822756	0.620101
TBC1D4	-1.36863	2.39261	-15.0516	0.00218446	0.0163704	-1.68118
LRRC59	-1.36715	5.68798	-27.2389	0.00054674	0.00889595	0.263845
EIF2B2	-1.36696	5.23245	-57.0795	9.66e-05	0.00534355	2.6058
FAM57A	-1.3654	3.19949	-11.1149	0.004415	0.0243433	-2.67586
HOXC11	-1.36468	2.03551	-8.62013	0.00792683	0.0353332	-3.50318
CKAP5	-1.36439	4.86612	-35.9526	0.000285436	0.00729303	1.16113
CSTF2	-1.36301	3.21829	-12.1722	0.00357739	0.021278	-2.37835
MTHFD1L	-1.36197	3.69034	-89.8064	3.34e-05	0.0041917	3.89913
IQGAP3	-1.36137	3.25542	-41.8646	0.000199792	0.00667686	1.64575
DDX11	-1.36107	3.87106	-32.9098	0.000351133	0.00765745	0.876874
FKBP4	-1.36037	5.68738	-15.9902	0.00189745	0.0152927	-1.48231
TMEM14A	-1.36001	4.94116	-20.3423	0.00108208	0.0119582	-0.691203
CKAP2	-1.35977	4.3496	-18.65	0.00132538	0.012906	-0.976489
UBE2N	-1.35976	4.65853	-26.5592	0.000580049	0.00912335	0.181516
PRSS2	-1.35802	0.67901	-17.6279	0.00151166	0.0137806	-1.16173
RRP1	-1.35755	4.17466	-10.6247	0.00490004	0.0259138	-2.82327
ANP32E	-1.35335	4.97264	-40.6351	0.000214249	0.00677807	1.5514
PRKCDBP	-1.3528	2.00308	-19.753	0.001159	0.0122296	-0.787734
WHSC1	-1.35157	3.93489	-234.368	3.52e-06	0.00272436	5.7789
PSMC3	-1.35085	6.47837	-26.5224	0.000581934	0.00912335	0.176997
SEMA6B	-1.34968	1.58056	-9.3245	0.00661947	0.0313747	-3.24851
RASA1	-1.34945	3.82418	-36.8402	0.000269584	0.00721828	1.2392
SIVA1	-1.34915	5.60759	-16.1429	0.00185589	0.0151381	-1.45106
GNPNAT1	-1.34755	3.65267	-99.7502	2.61e-05	0.0040219	4.17068
HSPD1	-1.34694	7.6187	-22.9389	0.000817208	0.0105311	-0.297316
PRMT1	-1.34686	7.67561	-18.9944	0.00126995	0.0126144	-0.916353
ABCC2	-1.34593	4.82707	-97.6613	2.74e-05	0.00402328	4.117
SNRPB	-1.34519	8.14725	-15.3434	0.00208897	0.0160286	-1.61806
MET	-1.3434	3.4824	-33.3043	0.000341468	0.00757576	0.915281
FAM222A-AS1	-1.34166	0.872357	-14.7719	0.00228196	0.0167257	-1.74285
SH3BGRL3	-1.34107	5.71641	-15.033	0.00219078	0.0163914	-1.68526
DIAPH3	-1.3398	3.05428	-26.1108	0.000603627	0.00927918	0.126
POC1A	-1.33927	2.90684	-9.90529	0.00576016	0.028686	-3.05195
PPP1R14B	-1.33843	7.51313	-40.9642	0.000210236	0.00674388	1.57696
NUP155	-1.33675	3.90393	-17.9461	0.00144988	0.0135148	-1.10293
APOO	-1.33476	3.86888	-19.3556	0.00121533	0.0124052	-0.854484
KRT18	-1.33243	10.6489	-220.181	4.07e-06	0.00272436	5.70121
NSMCE1	-1.33223	4.29102	-11.5561	0.0040348	0.0230128	-2.54851
IPO5	-1.33155	4.36587	-25.3509	0.000646813	0.00951553	0.0296207
CASK	-1.32961	2.04728	-13.4032	0.00286077	0.018819	-2.06229
ASF1B	-1.32848	4.36709	-24.7703	0.000682838	0.00973448	-0.0460533
HS3ST1	-1.32819	1.37018	-9.01144	0.00715962	0.0331107	-3.35936
POLD2	-1.32721	6.0648	-26.5231	0.000581899	0.00912335	0.177082
FAF1	-1.32714	4.56037	-42.6294	0.000191493	0.00662912	1.7029
NAA10	-1.32616	5.78687	-31.5954	0.000386303	0.00794244	0.74529
HSPE1	-1.32591	7.41146	-20.8796	0.00101815	0.0116117	-0.605658
FAH	-1.32397	3.83737	-24.6421	0.00069118	0.00977728	-0.0630165
SLC25A15	-1.32364	1.81521	-13.9331	0.00261429	0.0178984	-1.93495
ANXA1	-1.3236	7.25656	-17.0959	0.00162365	0.0142127	-1.26248
EIF3J	-1.32142	4.37602	-14.5798	0.00235251	0.0169248	-1.78587
FANCD2	-1.3187	2.85095	-44.9743	0.000168905	0.00636512	1.87127
EPHB2	-1.31864	2.08911	-23.5398	0.000769258	0.0102642	-0.212664
CD3EAP	-1.31797	2.62591	-17.3783	0.00156279	0.0140318	-1.20862
ATP5G1	-1.31775	6.8387	-23.0942	0.000804418	0.0104737	-0.275225
XRCC3	-1.31764	3.9541	-27.4202	0.000538315	0.00888569	0.285448
SLC7A5P1	-1.31653	2.62168	-9.28642	0.00668202	0.0316	-3.2618
CTU2	-1.31571	3.0578	-31.219	0.000397301	0.00804138	0.70653
OSBPL3	-1.31469	2.51667	-58.9551	8.95e-05	0.00530805	2.70318
MRPL21	-1.3144	6.35655	-16.1444	0.00185551	0.0151381	-1.45077
HIVEP3	-1.31429	1.30518	-9.93567	0.00571967	0.0285702	-3.04198
RAN	-1.31128	7.36032	-2810.25	1.04e-08	0.000273076	6.51218
RNASEH2B	-1.30827	2.97883	-13.0756	0.00302994	0.0193715	-2.14351
HNRNPL	-1.30697	6.85283	-22.177	0.000884357	0.0109062	-0.407972
ETFB	-1.30666	6.99029	-118.05	1.76e-05	0.00373375	4.57712
SPC24	-1.30357	1.23317	-3.1422	0.0716617	0.181243	-6.57179
EXOSC9	-1.30255	3.03841	-8.95763	0.0072587	0.0333899	-3.37878
LDLRAD3	-1.30134	3.03127	-17.2226	0.00159592	0.0141604	-1.23819
HOXA10-AS	-1.30096	1.60477	-10.3296	0.00522921	0.0270155	-2.91521
C11orf98	-1.30059	6.54482	-15.5023	0.00203947	0.0158326	-1.5842
PPIF	-1.30043	6.1324	-39.338	0.000231172	0.00702544	1.44841
NRARP	-1.30025	3.07365	-17.7452	0.00148845	0.013657	-1.13993
TUBA4A	-1.29779	6.08425	-17.3805	0.00156233	0.0140318	-1.2082
ME3	-1.29708	2.8669	-6.10815	0.0173109	0.0606433	-4.60379
SPDL1	-1.29613	2.86386	-16.4527	0.00177548	0.0148307	-1.38856
WDR62	-1.29611	2.76441	-224.084	3.91e-06	0.00272436	5.72369
FBXO22-AS1	-1.29585	1.14314	-2.53573	0.108309	0.253511	-7.1254
SPAG1	-1.29548	1.22194	-37.902	0.00025222	0.00715898	1.32996
2020-09-11	-1.29478	3.01322	-19.7357	0.00116136	0.0122329	-0.790597
CHCHD3	-1.29464	4.71965	-17.5446	0.00152845	0.0138554	-1.1773
NUP37	-1.29342	4.49796	-23.1063	0.000803435	0.0104681	-0.273513
SNHG9	-1.29295	2.22939	-0.877394	0.46079	0.782941	-8.85753
HPGD	-1.29205	1.11456	-10.2967	0.00526781	0.0271492	-2.92561
SNRPA1	-1.29088	4.69357	-8.4853	0.00821823	0.0361484	-3.55417
HAT1	-1.28991	5.887	-19.9548	0.0011318	0.0121612	-0.75435
DRAP1	-1.2898	7.0232	-18.2465	0.00139479	0.0132731	-1.04836
BPIFA1	-1.28947	0.644737	-6.06847	0.0175652	0.061282	-4.62427
STMN3	-1.28941	3.2352	-36.0192	0.000284199	0.00727854	1.16707
BICD1	-1.28923	2.32009	-34.0404	0.000324422	0.00754657	0.985663
CYP27C1	-1.2886	1.48491	-20.2416	0.0010947	0.0120471	-0.707502
GPX2	-1.28785	5.92405	-22.7928	0.000829506	0.0105724	-0.318237
SNRNP40	-1.2872	3.44078	-20.5504	0.00105666	0.0117969	-0.657804
PSMD2	-1.28717	7.022	-17.0604	0.00163154	0.0142464	-1.26932
PKN1	-1.28699	5.6705	-42.81	0.000189605	0.00661089	1.71623
TXNDC17	-1.28696	3.92312	-20.5764	0.00105354	0.0117885	-0.653648
MRPS10	-1.28681	4.35149	-15.8735	0.0019301	0.0154052	-1.50639
PXMP2	-1.28666	3.31477	-9.50631	0.00633198	0.0305303	-3.18575
CMC2	-1.28582	4.83094	-6.82048	0.0135073	0.0507996	-4.2549
CHD5	-1.28505	0.723198	-41.7756	0.000200791	0.00667686	1.63902
TPI1	-1.28395	8.24498	-36.2254	0.000280425	0.00725658	1.18535
C20orf27	-1.27974	6.00565	-32.3641	0.000365157	0.00775562	0.822932
RAD54L	-1.27962	3.34348	-29.0424	0.000470553	0.00858418	0.472308
GEMIN2	-1.27876	2.23556	-8.01653	0.00935816	0.0394145	-3.73756
SLC25A19	-1.27699	2.31721	-5.82513	0.0192462	0.0655937	-4.75253
CCT7	-1.27362	7.12126	-21.3259	0.000969052	0.0113543	-0.536267
CTPS1	-1.27282	4.29079	-18.099	0.00142145	0.0134059	-1.07503
WDR76	-1.27278	1.64464	-5.20757	0.0246703	0.0788089	-5.10018
FAM81A	-1.27219	1.23602	-21.3272	0.000968913	0.0113543	-0.536065
DHTKD1	-1.27195	2.88671	-48.6242	0.000140671	0.00602396	2.11463
CHAF1B	-1.27122	2.31934	-16.0554	0.00187955	0.0152228	-1.46894
TRAIP	-1.27119	2.22967	-8.12816	0.00906729	0.0386407	-3.69299
MRPL12	-1.27093	6.60631	-56.7451	9.79e-05	0.00536549	2.58804
C9orf142	-1.27016	4.68351	-19.3156	0.0012212	0.0124331	-0.861274
CLSPN	-1.27001	1.61405	-17.5532	0.00152671	0.0138511	-1.17569
NUP210	-1.26937	4.76348	-73.148	5.4e-05	0.00470064	3.33481
ZNF551	-1.26883	2.14974	-51.4332	0.000123317	0.00577659	2.28815
CUEDC1	-1.26836	4.27665	-36.4565	0.000276278	0.00725658	1.20571
VAMP7	-1.26771	1.5903	-6.11103	0.0172926	0.0606194	-4.6023
G2E3	-1.26655	3.12756	-28.4719	0.00049292	0.00870325	0.407869
PCED1B	-1.26628	1.174	-14.4772	0.00239147	0.0170948	-1.80907
GINS3	-1.26625	2.77049	-13.4642	0.00283072	0.0187095	-2.04736
TIMM50	-1.26466	4.77589	-12.1293	0.00360675	0.0213996	-2.38991
GADD45GIP1	-1.26419	5.42419	-7.1944	0.0119703	0.0466209	-4.08475
ATAD3A	-1.26242	4.58669	-17.9565	0.00144792	0.0135101	-1.10103
CHRNA5	-1.26094	1.20968	-10.2015	0.00538195	0.027495	-2.95592
MIS18A	-1.26062	3.15417	-62.4821	7.81e-05	0.0051659	2.87654
MOCOS	-1.26053	2.13894	-12.527	0.0033468	0.0204648	-2.28413
PPIH	-1.25923	4.94578	-25.6049	0.000631901	0.0094388	0.0621649
ECE2	-1.25827	4.21614	-13.3621	0.00288124	0.0188737	-2.07237
EXOSC2	-1.25802	3.07327	-4.90161	0.0281736	0.0870682	-5.28555
LOC101927136	-1.25768	2.87856	-9.75124	0.00597192	0.0294015	-3.10299
C16orf74	-1.25712	3.75111	-10.52	0.00501339	0.026339	-2.85561
IRS1	-1.25403	3.15026	-21.5373	0.000946971	0.0112422	-0.503919
COMMD1	-1.25329	4.37785	-10.217	0.00536309	0.0274385	-2.95096
SF3A3	-1.2531	4.42925	-12.9172	0.00311691	0.0196983	-2.18351
TNFAIP8L1	-1.25258	2.64696	-178.522	6.66e-06	0.00313668	5.39419
CDKN2D	-1.25231	2.43581	-23.9447	0.000739184	0.010099	-0.156874
THBS1	-1.25171	3.64691	-23.922	0.000740823	0.0101057	-0.159973
BCCIP	-1.25116	4.74129	-87.1947	3.58e-05	0.00434724	3.82056
INPP4B	-1.24953	1.84052	-11.1089	0.00442056	0.0243462	-2.67764
ANKRD2	-1.24897	2.39506	-12.8026	0.00318207	0.0198944	-2.21277
RBBP8	-1.24792	2.2688	-84.8663	3.81e-05	0.00437035	3.74768
SF3B3	-1.24534	4.19717	-17.1385	0.00161425	0.0142076	-1.25429
DNAH14	-1.24369	2.23532	-10.2809	0.00528652	0.0272103	-2.93062
PSPH	-1.2416	4.08559	-28.3488	0.000497945	0.00873357	0.393787
FLNA	-1.24133	7.69581	-34.4134	0.000316245	0.00750876	1.02071
IARS	-1.24127	4.5339	-12.546	0.00333506	0.0204157	-2.27916
ANKRD1	-1.24049	0.794223	-25.1344	0.000659921	0.0096006	0.00161715
RAD51C	-1.2403	3.59971	-6.54669	0.014815	0.054094	-4.38495
RPL36	-1.23954	9.21327	-14.3136	0.00245553	0.0173194	-1.84642
WDR74	-1.23945	5.77415	-102.841	2.43e-05	0.00400685	4.24708
PRELID1	-1.23892	7.23018	-23.8873	0.000743342	0.0101207	-0.16472
RUNX2	-1.23885	0.691861	-23.4366	0.000777201	0.0103232	-0.227042
TXNDC5	-1.23835	4.8929	-244.44	3.19e-06	0.00272436	5.82786
MBNL1	-1.23823	4.81186	-17.407	0.00155679	0.0140109	-1.20319
PARVB	-1.23794	2.23882	-12.8553	0.00315184	0.0198241	-2.19927
CLCF1	-1.2371	3.3999	-18.3982	0.0013681	0.0131287	-1.02116
SNRPG	-1.23611	7.20985	-14.6413	0.0023296	0.0168825	-1.77204
NGF	-1.2354	3.72648	-7.48656	0.0109359	0.0437153	-3.95735
VANGL1	-1.23519	4.42125	-113.048	1.94e-05	0.00390915	4.47633
HYPK	-1.23418	3.99899	-13.6647	0.00273516	0.0183471	-1.99882
LPCAT2	-1.23396	3.54682	-29.4508	0.000455417	0.00848389	0.517637
ELOVL6	-1.23387	3.02321	-28.6181	0.000487047	0.00867526	0.424509
SSSCA1	-1.23201	5.39233	-17.1748	0.00160631	0.0141853	-1.24734
TFPI	-1.23185	3.42155	-25.7899	0.000621349	0.00939289	0.0856547
GAS2L3	-1.23159	1.99885	-17.4045	0.0015573	0.0140109	-1.20365
DUSP7	-1.23146	1.77863	-12.5488	0.00333336	0.0204117	-2.27844
KIF22	-1.23131	5.33636	-47.1477	0.000151217	0.00619222	2.01875
AMD1	-1.23012	4.84174	-25.4559	0.000640587	0.00948795	0.0431186
ARL14	-1.22925	0.929592	-5.2529	0.0242038	0.0777581	-5.07349
UCHL1	-1.22924	6.45265	-17.391	0.00156013	0.014022	-1.20621
EXO1	-1.22838	2.72475	-23.3247	0.000785949	0.0104027	-0.242707
WDR77	-1.22801	4.35804	-20.0376	0.00112091	0.0121287	-0.74075
CDKN2A	-1.22726	6.97319	-30.0856	0.000433237	0.00831728	0.586792
PFN1	-1.22718	9.31549	-64.374	7.29e-05	0.00510717	2.96468
SOX15	-1.22695	5.20979	-32.0996	0.000372244	0.00781885	0.796434
NTMT1	-1.22679	3.80213	-16.2845	0.00181851	0.0150001	-1.42234
IMP4	-1.2262	5.73949	-14.1666	0.00251521	0.0175433	-1.88034
DNAJC15	-1.22582	2.61411	-13.7295	0.00270527	0.0182372	-1.98329
CYC1	-1.22537	7.64487	-23.1908	0.000796606	0.0104456	-0.261563
LRRC40	-1.22453	2.32316	-24.4917	0.000701147	0.00983283	-0.083021
CAMKK1	-1.22353	2.57051	-25.9769	0.000610931	0.00934677	0.109233
PSMG1	-1.22308	3.40293	-8.19771	0.00889252	0.0381672	-3.66551
NARR	-1.22305	1.12526	-3.09868	0.0736783	0.184942	-6.60938
UBALD2	-1.22244	4.24799	-17.0648	0.00163055	0.014246	-1.26846
RPP25	-1.22153	3.2674	-23.6931	0.000757672	0.0101973	-0.191432
GLRX3	-1.22146	5.03688	-15.3476	0.00208766	0.0160286	-1.61718
FAM83A	-1.22093	3.09003	-35.4755	0.000294509	0.00730842	1.11831
SNRPD1	-1.21969	4.43442	-9.39629	0.00650378	0.0310353	-3.22359
KREMEN2	-1.21905	3.60588	-10.2336	0.00534303	0.0273837	-2.94566
MRPL37	-1.21821	6.55261	-24.1066	0.000727621	0.0100439	-0.134828
DARS2	-1.21762	2.8731	-13.6618	0.00273652	0.0183481	-1.99952
MRPL42	-1.21633	4.03576	-27.6928	0.000525996	0.00886011	0.317639
CHEK2	-1.2153	3.25589	-8.14551	0.00902325	0.0384779	-3.68612
LINC00467	-1.21443	2.69526	-9.89881	0.00576886	0.0287072	-3.05408
MRPL39	-1.21406	3.37594	-6.70765	0.0140257	0.0520883	-4.30792
ITGA3	-1.21345	5.74852	-143.914	1.1e-05	0.00334275	5.00273
STIP1	-1.21338	7.12998	-17.1744	0.0016064	0.0141853	-1.24742
LSM3	-1.21208	6.37193	-36.1277	0.000282204	0.00725658	1.1767
GNG4	-1.21195	2.15282	-10.2988	0.00526537	0.0271439	-2.92496
CDKN2AIPNL	-1.21182	3.79885	-11.1341	0.00439745	0.0242867	-2.67023
CENPH	-1.2103	3.67989	-58.5636	9.1e-05	0.0053081	2.68316
PGAM1	-1.20859	7.427	-22.2782	0.000874991	0.0108383	-0.393045
EMP1	-1.20772	3.27263	-14.2268	0.00249052	0.017443	-1.86641
RFC4	-1.20709	4.16252	-21.4299	0.000958105	0.0113032	-0.520322
KNTC1	-1.20699	2.59111	-21.938	0.000907041	0.0110538	-0.443486
SUV39H1	-1.20664	2.45848	-14.2416	0.0024845	0.0174322	-1.86299
FOCAD	-1.20651	1.67693	-57.9861	9.31e-05	0.00532751	2.65334
STRA13	-1.20601	6.60708	-8.56429	0.00804572	0.0357187	-3.52421
NASP	-1.20558	4.30523	-7.36894	0.0113365	0.0448661	-4.00808
FAM86C1	-1.20332	1.81075	-32.8937	0.000351536	0.00765745	0.875293
ODF2	-1.20277	3.02201	-23.3258	0.000785863	0.0104027	-0.242554
MRPL50	-1.20215	4.2668	-14.2831	0.00246774	0.0173776	-1.85343
ZNF121	-1.20146	2.09862	-5.59661	0.0210379	0.0700087	-4.8773
HNRNPH1	-1.20133	5.94019	-227.527	3.77e-06	0.00272436	5.7428
NOL11	-1.20108	3.48759	-13.8113	0.00266819	0.0180976	-1.96378
LSM6	-1.19965	4.14151	-37.3249	0.000261452	0.00717181	1.28099
NOP10	-1.19918	5.99923	-16.2468	0.00182837	0.0150344	-1.42998
WDR34	-1.19807	5.81816	-16.7579	0.00170102	0.014594	-1.32813
NOC2L	-1.19641	5.25558	-15.1566	0.00214942	0.0162576	-1.65834
SMC2	-1.19637	3.2373	-27.7935	0.000521544	0.00886011	0.329456
FAM86B3P	-1.19606	0.897251	-17.9639	0.00144651	0.0135101	-1.09966
NDUFA12	-1.19524	5.99543	-8.57776	0.0080168	0.0356139	-3.51912
SHC3	-1.19517	1.0912	-33.0405	0.000347887	0.00763946	0.889655
PRKCA	-1.19495	1.98835	-29.2885	0.000461349	0.00852305	0.4997
CIT	-1.19443	2.30907	-47.8224	0.000146263	0.00613806	2.06298
DCPS	-1.19422	2.92718	-19.0516	0.00126107	0.0125967	-0.906473
GEMIN6	-1.19342	4.02618	-14.518	0.00237586	0.01703	-1.79982
RRP15	-1.19319	2.4332	-42.4343	0.000193562	0.00664507	1.68843
CCT4	-1.19318	6.33546	-36.6923	0.000272136	0.00725119	1.22634
SNHG4	-1.19241	3.2154	-10.2499	0.00532349	0.0273207	-2.94048
AIMP2	-1.19187	4.96937	-21.2597	0.000976124	0.0113846	-0.546472
MZT1	-1.1913	4.39594	-51.3323	0.000123886	0.00577659	2.28211
TRA2B	-1.1898	4.93097	-11.0469	0.00447811	0.0245283	-2.69594
CHST11	-1.18919	3.5536	-14.5937	0.00234729	0.0169205	-1.78273
KDM1A	-1.18784	4.70278	-32.8938	0.000351532	0.00765745	0.875308
SFR1	-1.1877	1.90033	-9.52026	0.00631066	0.0304736	-3.18098
POP1	-1.18735	2.43497	-9.61791	0.0061642	0.0299789	-3.14779
SERPIND1	-1.18665	0.647433	-25.3912	0.000644413	0.00949588	0.0348101
PITRM1	-1.18648	3.8588	-8.1436	0.00902807	0.0384922	-3.68687
SIRPB2	-1.18633	1.12119	-10.2884	0.00527766	0.0271753	-2.92825
UBE2G2	-1.18534	3.70976	-15.7961	0.00195221	0.0154851	-1.52247
VDR	-1.1847	2.6663	-42.1291	0.000196865	0.00667364	1.66564
HPCAL1	-1.1839	5.35432	-14.4948	0.00238472	0.017077	-1.80508
ZWILCH	-1.18343	2.83014	-21.666	0.000933883	0.0112098	-0.484392
GSTO1	-1.18117	5.25273	-10.9688	0.00455213	0.0247998	-2.71912
SLC43A3	-1.18071	4.17881	-23.9722	0.000737201	0.010099	-0.153119
PFDN2	-1.17989	5.44138	-15.1367	0.002156	0.0162829	-1.66266
JAG1	-1.17988	3.20501	-13.6531	0.00274059	0.0183534	-2.00163
DCBLD2	-1.17956	3.54465	-10.2911	0.00527448	0.0271683	-2.9274
PUS7	-1.17931	2.48529	-22.442	0.000860136	0.0107496	-0.369044
H1FX	-1.17893	5.77672	-28.9618	0.000473623	0.00861041	0.463288
NPM1	-1.1782	9.25622	-37.3697	0.000260718	0.00717181	1.28482
MEIS2	-1.1781	2.26398	-7.60798	0.010543	0.0425988	-3.90575
TTC27	-1.17802	2.82438	-23.9102	0.000741678	0.010111	-0.161587
DBF4B	-1.17725	2.27217	-22.7804	0.000830566	0.0105741	-0.320027
IPO11	-1.17568	2.90588	-27.6455	0.000528102	0.00886011	0.312083
TEX2	-1.17525	2.97928	-43.9917	0.000177881	0.00646109	1.80194
ATP5I	-1.1738	7.54663	-10.6917	0.00482943	0.0256957	-2.80274
SMARCA5-AS1	-1.17378	1.73203	-6.92521	0.01305	0.0495816	-4.20641
POLA1	-1.17237	2.33106	-16.1934	0.00184244	0.0151078	-1.44079
FOXP4-AS1	-1.17194	0.708865	-3.95871	0.044586	0.124301	-5.92245
COPS3	-1.17057	4.67408	-18.4678	0.00135609	0.0130556	-1.00874
MPHOSPH6	-1.17	2.70829	-5.51744	0.0217132	0.0716594	-4.92156
ANP32B	-1.16976	6.01716	-14.0725	0.00255445	0.0177047	-1.90222
SLC7A1	-1.16929	3.75337	-27.5068	0.000534356	0.00888569	0.295713
CENPP	-1.16811	1.06636	-20.7128	0.0010374	0.0117047	-0.631968
GCAT	-1.16805	3.7207	-16.5156	0.00175976	0.0147528	-1.37602
NCAPD3	-1.16745	3.2017	-28.6178	0.000487056	0.00867526	0.424481
NR0B1	-1.16643	3.63495	-10.7101	0.00481029	0.0256293	-2.79713
STMN1	-1.16607	5.86529	-22.6135	0.000844968	0.0106648	-0.344113
NAA50	-1.16567	5.3897	-26.0234	0.000608378	0.00933046	0.115071
BCS1L	-1.1654	4.06076	-11.6926	0.00392653	0.0226274	-2.51004
TXLNG	-1.16436	4.13787	-9.85773	0.00582438	0.0288854	-3.06762
RPL21P28	-1.16326	2.22766	-10.0432	0.00557952	0.0281311	-3.0069
MTHFD2	-1.16263	5.21546	-28.0111	0.000512112	0.00885255	0.354819
CLN6	-1.16256	4.04994	-14.1616	0.00251724	0.0175528	-1.88149
C15orf41	-1.16196	2.77142	-10.0961	0.00551238	0.0279207	-2.98978
NDUFS6	-1.1617	8.36502	-16.7686	0.00169849	0.0145848	-1.32603
TNFAIP3	-1.1616	1.10758	-10.5602	0.00496938	0.0261599	-2.84314
MON1A	-1.16111	1.87749	-20.9819	0.00100658	0.0115346	-0.58961
SNRPC	-1.15981	5.53655	-28.3611	0.000497439	0.00873184	0.395198
MRPL40	-1.15842	3.87077	-14.6696	0.00231914	0.0168309	-1.76568
DUS3L	-1.15834	4.21207	-14.9584	0.00221629	0.0165064	-1.70161
MLKL	-1.15585	1.38236	-18.9615	0.00127511	0.0126452	-0.922054
COPRS	-1.15562	3.97696	-13.3763	0.00287412	0.0188531	-2.06887
PACSIN3	-1.15529	4.63655	-27.64	0.000528349	0.00886011	0.311433
MAFF	-1.15472	3.35066	-16.968	0.00165234	0.0143298	-1.28717
DCTPP1	-1.15404	5.90396	-14.8539	0.00225274	0.0166131	-1.72465
GSTO2	-1.15257	2.4057	-6.1359	0.0171361	0.060287	-4.58953
ALG8	-1.15182	4.03227	-9.06946	0.00705491	0.0327817	-3.33855
RN7SL1	-1.15155	11.9464	-2.31293	0.128009	0.290522	-7.34511
UBA2	-1.1502	4.95092	-13.2077	0.00296004	0.0191099	-2.11051
TELO2	-1.15001	3.96578	-15.0703	0.00217816	0.0163464	-1.6771
HIPK2	-1.14898	1.79287	-37.9234	0.000251886	0.00715898	1.33177
EXOC6	-1.14721	2.68756	-37.0596	0.000265859	0.00717181	1.25819
C2orf69	-1.1433	2.94154	-8.48254	0.00822434	0.0361484	-3.55522
POP5	-1.14292	4.03691	-19.2677	0.0012283	0.0124764	-0.869424
EIF4A1	-1.14286	8.16189	-69.146	6.16e-05	0.00489879	3.17338
ODC1	-1.14284	5.87526	-10.7342	0.00478532	0.0255633	-2.78977
MZT2A	-1.14281	5.91361	-35.6902	0.000290375	0.00729303	1.13766
NUDT4	-1.14197	4.09408	-12.9407	0.00310379	0.0196484	-2.17755
ELK3	-1.14188	3.01577	-37.8221	0.000253469	0.00715898	1.32324
SLC25A10	-1.14055	5.41973	-10.4309	0.00511281	0.0266284	-2.88338
TTC26	-1.14012	1.93293	-22.5331	0.000852027	0.0106941	-0.35577
TSR1	-1.13856	4.16764	-134.696	1.29e-05	0.00337238	4.86725
SDF2L1	-1.13768	4.94541	-28.3975	0.000495948	0.00872173	0.399367
CHAF1A	-1.13762	3.03409	-16.5227	0.00175801	0.0147528	-1.37461
NINJ2	-1.13731	1.4805	-14.6531	0.00232521	0.01686	-1.76938
SPA17	-1.13656	2.61967	-6.57694	0.014662	0.0537104	-4.37035
MORN4	-1.13601	2.11919	-10.5318	0.0050004	0.0262917	-2.85194
ADSL	-1.13592	3.99455	-14.0254	0.00257447	0.0177816	-1.91325
KRI1	-1.13587	3.16713	-55.9667	0.00010116	0.00543222	2.54621
EME1	-1.13545	1.67706	-21.1383	0.000989269	0.0114763	-0.56525
PFAS	-1.13517	3.4081	-15.0786	0.0021754	0.0163364	-1.67531
NRGN	-1.13507	1.39973	-4.59426	0.0324334	0.0971697	-5.48162
SCLT1	-1.13498	1.5983	-8.1948	0.00889975	0.0381734	-3.66666
METRN	-1.13436	5.96445	-9.06274	0.00706692	0.0328259	-3.34095
RMI1	-1.13384	2.352	-13.4038	0.00286046	0.018819	-2.06214
SPRY4-IT1	-1.13344	0.663899	-10.5121	0.00502202	0.0263634	-2.85804
C14orf80	-1.13177	3.21639	-20.8064	0.00102654	0.0116668	-0.617183
MMD	-1.13172	1.78961	-13.0142	0.00306326	0.0195136	-2.15897
ILF3	-1.1316	6.3942	-18.4734	0.00135513	0.0130511	-1.00774
PSMA7	-1.13143	7.59356	-32.2479	0.000368248	0.00776499	0.811315
SERBP1	-1.13133	5.7416	-12.7131	0.00323427	0.0200604	-2.23577
TTF2	-1.13026	4.53881	-28.4637	0.000493255	0.00870325	0.406927
MRPL20	-1.12926	5.89863	-79.1857	4.48e-05	0.00451352	3.55776
TXN	-1.12841	7.75754	-15.9657	0.00190424	0.015302	-1.48736
HGH1	-1.12836	3.64813	-11.4468	0.00412451	0.0233184	-2.57961
NF2	-1.1279	3.67816	-29.5353	0.000452371	0.00846919	0.526937
ADCY3	-1.12629	3.9886	-16.2707	0.00182212	0.015001	-1.42515
PARP2	-1.12627	3.50901	-71.4843	5.7e-05	0.00484923	3.26911
MORN2	-1.12619	3.80282	-9.56481	0.00624323	0.0302517	-3.1658
POPDC3	-1.12365	0.604945	-18.5789	0.00133725	0.0129509	-0.989041
DPP9	-1.12363	4.64768	-595.646	3.94e-07	0.00158301	6.38048
HAUS8	-1.12319	2.94248	-19.2409	0.0012323	0.0124807	-0.873992
GRWD1	-1.12252	4.51313	-13.4573	0.00283413	0.0187095	-2.04907
INHBA	-1.12176	2.45032	-11.0852	0.00444243	0.0243935	-2.68462
COL4A2	-1.12159	2.05857	-16.7095	0.00171254	0.0146212	-1.33764
RPS29	-1.12087	10.7236	-13.2214	0.00295297	0.0190798	-2.10713
CCT3	-1.12074	7.16013	-91.4084	3.2e-05	0.00410529	3.94574
MRPL18	-1.11998	5.56269	-74.8935	5.11e-05	0.00462104	3.40169
BMP6	-1.11982	0.844037	-9.46138	0.00640136	0.0306965	-3.20115
RIBC2	-1.11898	1.76884	-6.09016	0.0174255	0.0609398	-4.61306
CCDC113	-1.11887	2.00544	-11.5815	0.00401435	0.0229358	-2.54132
PUSL1	-1.118	3.95571	-16.5823	0.00174332	0.0147347	-1.36277
MB21D1	-1.11743	2.61199	-16.7426	0.00170465	0.0146	-1.33113
ERO1A	-1.11722	3.67671	-15.3916	0.00207377	0.0159978	-1.60775
UCHL5	-1.11692	4.33152	-18.3122	0.00138313	0.0132195	-1.03655
FRG1	-1.11681	2.5908	-3.16359	0.070698	0.179384	-6.55343
MAP3K5	-1.11679	1.79692	-16.309	0.00181215	0.0149859	-1.41741
MARCKSL1	-1.11624	5.51476	-22.8967	0.000820733	0.0105517	-0.303345
FBXL6	-1.11614	3.7186	-17.1726	0.00160679	0.0141853	-1.24776
KIAA0586	-1.11586	1.84843	-11.8395	0.00381463	0.0222231	-2.46915
MYO18A	-1.11521	3.50528	-20.4261	0.00107175	0.0118896	-0.677721
DLEU1	-1.11459	2.48112	-38.2445	0.000246959	0.00715898	1.35865
SCARNA9L	-1.11355	0.556773	-6.64203	0.0143401	0.0528617	-4.33912
POLD1	-1.11315	4.55052	-17.1548	0.00161067	0.0141944	-1.25116
PNO1	-1.1127	4.2305	-13.2995	0.00291284	0.0189629	-2.08779
ANAPC7	-1.1125	3.67993	-9.57641	0.00622585	0.0301841	-3.16186
TCN1	-1.11091	0.555456	-8.36175	0.00849872	0.0369723	-3.60156
POLA2	-1.11046	3.0869	-21.9264	0.000908167	0.0110578	-0.445225
ANAPC11	-1.10985	6.75157	-19.8995	0.00113917	0.0121747	-0.763468
PIH1D1	-1.10946	5.34778	-21.0807	0.0009956	0.0115037	-0.574207
OGFRL1	-1.1094	1.63128	-8.62806	0.00791015	0.0353041	-3.5002
PUS1	-1.1093	3.89574	-11.3491	0.00420712	0.0236479	-2.60765
RBL1	-1.10838	2.05669	-10.8372	0.00468091	0.0252507	-2.75857
ARHGAP11B	-1.10782	0.602584	-1.11712	0.365202	0.665545	-8.61871
GEMIN4	-1.10754	3.81124	-42.7995	0.000189713	0.00661089	1.71546
FAM132B	-1.10665	1.14635	-8.66258	0.00783812	0.0351158	-3.48728
KPNB1	-1.10652	5.69412	-25.0184	0.000667101	0.0096322	-0.0134902
PHB	-1.10613	6.51224	-22.5317	0.000852154	0.0106941	-0.355978
MGAM	-1.10602	0.590903	-3.74439	0.0501045	0.136343	-6.08315
URB2	-1.10548	2.57603	-10.9911	0.00453082	0.0247041	-2.71248
MCM8	-1.10547	3.12953	-53.9888	0.000110064	0.00550834	2.43675
MRPL47	-1.10533	4.6924	-46.9956	0.000152366	0.00620058	2.00869
EIF4E	-1.1038	3.51375	-23.6162	0.000763449	0.010225	-0.202058
TPM3	-1.1036	6.80036	-19.0511	0.00126115	0.0125967	-0.906563
UQCC2	-1.10332	3.89751	-19.75	0.0011594	0.0122296	-0.788226
CD58	-1.10152	4.31154	-14.8156	0.00226632	0.0166616	-1.73314
FOXF2	-1.10131	2.52886	-4.99423	0.0270435	0.0845939	-5.22844
AK2	-1.10035	5.3926	-45.9184	0.000160877	0.00625004	1.9363
ATP5H	-1.0998	7.18899	-9.68279	0.00606955	0.0296814	-3.12592
OAS3	-1.09978	2.36532	-25.5876	0.0006329	0.00944837	0.0599626
EFHD2	-1.09964	5.48615	-30.1238	0.00043195	0.00830873	0.590911
CCT2	-1.09917	6.37023	-35.3844	0.00029629	0.00731586	1.11006
ILF2	-1.09913	6.11126	-25.8522	0.000617847	0.00939266	0.0935372
CAV2	-1.09904	4.80354	-131.737	1.36e-05	0.00337238	4.82025
ETHE1	-1.09862	4.40203	-23.4034	0.000779785	0.0103471	-0.231687
STEAP2	-1.09808	0.970756	-10.4244	0.00512011	0.0266555	-2.8854
FKBP3	-1.0959	4.49298	-9.74182	0.00598522	0.0294334	-3.10614
NDUFAF4	-1.09575	2.61892	-12.9555	0.00309555	0.019623	-2.17379
NCAPH2	-1.09543	4.09671	-18.7886	0.00130267	0.0127975	-0.952156
EIF4G2	-1.09512	7.16869	-15.075	0.0021766	0.0163393	-1.67608
MRPS23	-1.09472	4.8193	-11.795	0.00384806	0.0223562	-2.48149
CDT1	-1.09466	3.69588	-9.67131	0.00608615	0.029735	-3.12978
HARS	-1.09402	4.19467	-27.4736	0.000535869	0.00888569	0.291782
PSMA3	-1.09316	6.19552	-17.3968	0.00155891	0.0140159	-1.20512
CENPQ	-1.09274	2.10281	-8.52681	0.00812691	0.0359428	-3.53839
LRRC8D	-1.09273	3.57019	-12.8957	0.00312898	0.0197463	-2.18898
AP2S1	-1.09186	7.03373	-19.8872	0.0011408	0.0121786	-0.765489
FAM207A	-1.09071	3.57342	-5.30574	0.0236755	0.0765081	-5.04263
AHR	-1.08963	2.85849	-16.3912	0.00179105	0.014931	-1.40088
RPS6KA4	-1.08918	5.49789	-30.8347	0.000408993	0.00813949	0.666453
UTP20	-1.08912	2.08042	-24.4092	0.000706701	0.00988969	-0.0940468
RPL35	-1.08849	10.1686	-12.8166	0.00317398	0.0198592	-2.20917
UACA	-1.08546	1.57658	-8.97216	0.00723177	0.0333098	-3.37353
CCNYL1	-1.08315	2.83509	-45.3874	0.000165324	0.00631127	1.89991
ABAT	-1.08261	2.59157	-15.8134	0.00194723	0.0154763	-1.51886
ARSB	-1.08158	1.32652	-10.087	0.00552386	0.0279574	-2.99272
TIMM21	-1.07939	3.60174	-28.2625	0.000501514	0.00874419	0.383867
AKR1B10	-1.07901	7.98357	-12.38	0.00343974	0.0207837	-2.32286
DLST	-1.07897	6.20701	-68.5748	6.28e-05	0.00494554	3.14937
ANXA3	-1.07873	3.25879	-5.6948	0.0202405	0.0680593	-4.82316
VEZF1	-1.07863	3.56445	-19.2199	0.00123544	0.0124807	-0.877582
DNMBP	-1.07825	2.38093	-36.527	0.000275031	0.00725658	1.21189
RGS7	-1.0778	0.854835	-444.418	7.84e-07	0.00172271	6.27807
PRRT3-AS1	-1.07573	1.49924	-7.58051	0.0106301	0.0428239	-3.91736
EIF3C	-1.07426	1.71096	-4.1613	0.040112	0.114403	-5.77636
C9orf40	-1.07399	2.20434	-7.77527	0.0100335	0.0412909	-3.83589
RGCC	-1.07396	0.778532	-8.63107	0.00790384	0.0352963	-3.49908
SPRR1A	-1.07295	0.536477	-2.75899	0.0923984	0.222287	-6.91405
STEAP1B	-1.07212	0.53606	-101.893	2.48e-05	0.00400685	4.22402
HNRNPH3	-1.07211	5.60346	-20.6026	0.00105042	0.011771	-0.649475
ABCF2	-1.07162	4.61885	-194.039	5.48e-06	0.00295928	5.52487
TGFBR2	-1.07078	2.58274	-17.3612	0.00156638	0.0140343	-1.21185
TM7SF3	-1.07066	3.73853	-17.3328	0.00157237	0.0140554	-1.21723
SLC25A13	-1.07056	3.18375	-22.408	0.000863195	0.0107593	-0.37402
POLR3K	-1.07032	5.18327	-20.9424	0.00101103	0.0115628	-0.595795
TUBB3	-1.07	5.53177	-1310.35	6.2e-08	0.000817811	6.48914
MRPL4	-1.06865	6.05388	-23.0842	0.000805229	0.0104739	-0.276636
PTBP1	-1.0677	7.44623	-15.7692	0.00195997	0.0155067	-1.52807
EIF5AL1	-1.06751	1.80781	-6.2902	0.0162079	0.0576989	-4.51129
TANC2	-1.06721	2.26531	-24.596	0.000694214	0.00979812	-0.0691361
POLR2D	-1.06713	3.75413	-23.9455	0.000739129	0.010099	-0.15677
TPRKB	-1.06678	4.462	-12.7385	0.00321933	0.0200195	-2.22923
HNRNPA2B1	-1.06666	7.78623	-16.5415	0.00175335	0.0147502	-1.37087
TMEM107	-1.06597	2.43376	-4.17373	0.039858	0.114001	-5.76758
SFRP1	-1.06593	4.17095	-20.9951	0.00100511	0.0115228	-0.587558
TUBGCP3	-1.06581	3.44761	-14.8638	0.00224924	0.0166012	-1.72245
PPA1	-1.06504	6.91069	-27.0383	0.000556282	0.00896393	0.239769
SLC25A32	-1.0647	3.43823	-42.4198	0.000193717	0.00664507	1.68735
RPS26	-1.06409	8.91458	-10.7826	0.00473585	0.0254127	-2.77508
MNS1	-1.06397	1.55341	-6.1312	0.0171655	0.0603423	-4.59194
MRPL11	-1.0631	5.06204	-21.9752	0.000903458	0.0110331	-0.437934
IMMP1L	-1.063	2.36275	-5.81932	0.019289	0.0656904	-4.75565
ENO1	-1.06299	9.45073	-21.0416	0.000999932	0.011512	-0.580302
CLPP	-1.06287	4.95718	-35.363	0.00029671	0.00731586	1.10812
GGCT	-1.06216	5.97292	-7.28958	0.0116186	0.0456355	-4.04273
CA2	-1.06053	0.530265	-20.1303	0.00110889	0.0120865	-0.725598
ASUN	-1.06041	3.95559	-21.7767	0.000922819	0.0111308	-0.467673
SRPRB	-1.05988	4.05447	-26.69	0.00057342	0.00909029	0.197526
HMGN2	-1.05965	6.75525	-32.563	0.000359955	0.00772944	0.842701
CARS2	-1.05917	4.35905	-83.2227	3.99e-05	0.00442004	3.69455
SLC7A5	-1.05893	5.55414	-81.8713	4.15e-05	0.00442004	3.64978
SLC9A7	-1.05841	2.23626	-18.6373	0.00132749	0.0129073	-0.978726
HIGD1A	-1.05825	4.84908	-13.0431	0.00304753	0.0194604	-2.15169
DTL	-1.05799	1.85331	-26.8052	0.000567666	0.0090371	0.211568
TM4SF19	-1.05777	2.9851	-8.17299	0.0089541	0.0383193	-3.67526
POLE3	-1.05718	4.81527	-16.0192	0.00188945	0.0152562	-1.47635
DDX10	-1.05653	2.42065	-64.0325	7.38e-05	0.00510717	2.94901
AMN1	-1.05615	1.8178	-4.41921	0.0352687	0.103568	-5.59805
PSMD14	-1.0544	4.74973	-111.747	2e-05	0.00394205	4.44894
SUPT16H	-1.05412	5.07694	-19.9503	0.0011324	0.0121626	-0.755086
EIF3B	-1.05404	6.77665	-126.391	1.5e-05	0.00349862	4.73055
LAS1L	-1.05381	6.87687	-18.1845	0.00140591	0.0133264	-1.05955
KLC1	-1.05375	4.62808	-26.5467	0.000580689	0.00912335	0.179981
TCP1	-1.05329	6.39618	-154.684	9.32e-06	0.00330581	5.14238
PRKRIR	-1.05256	4.00568	-31.1822	0.000398397	0.00804407	0.702723
LINC00925	-1.05123	2.49119	-31.8965	0.000377817	0.0078786	0.775939
EREG	-1.05115	1.22172	-5.9594	0.0182921	0.0632489	-4.68119
TRIM59	-1.05103	2.38531	-7.96922	0.00948541	0.0398116	-3.75662
IGFBP6	-1.05067	4.46578	-51.6467	0.000122125	0.00574249	2.30089
INAFM2	-1.04975	0.905825	-25.0064	0.000667853	0.0096322	-0.0150647
SERPINB6	-1.04914	4.89561	-25.2903	0.000650446	0.00954017	0.021804
SAMD9	-1.0491	2.74772	-16.3751	0.00179516	0.014931	-1.40412
RRP1B	-1.0487	3.07128	-547.07	4.81e-07	0.00158301	6.35606
TTC4	-1.04746	3.73264	-14.3422	0.00244418	0.017308	-1.83987
WARS	-1.04615	3.92806	-30.8098	0.000409767	0.00813949	0.663839
WDR75	-1.04611	3.10992	-4.76171	0.0300094	0.0915693	-5.37352
PDK3	-1.04526	2.35357	-18.0749	0.00142588	0.01343	-1.07941
TIMM8A	-1.04496	3.56313	-145.133	1.08e-05	0.00334275	5.01949
PSMB2	-1.04484	4.8922	-175.246	6.95e-06	0.00321848	5.36359
PLCXD2	-1.04476	2.13917	-7.30498	0.0115631	0.0454514	-4.03598
EIF4EBP1	-1.04391	5.48872	-21.0388	0.00100024	0.011512	-0.580739
WRAP53	-1.04344	3.25678	-13.7417	0.00269969	0.0182136	-1.98037
TIMM8B	-1.04192	4.53537	-14.3323	0.0024481	0.017308	-1.84213
TAF1A	-1.04151	2.90423	-76.1485	4.91e-05	0.00462104	3.44852
UCHL3	-1.04039	4.41221	-15.5544	0.0020236	0.0157838	-1.57317
PPAN	-1.04017	4.45974	-12.9546	0.00309605	0.019623	-2.17402
WNT7A	-1.03936	2.74757	-8.25708	0.00874706	0.0377332	-3.64223
NDUFB1	-1.03919	5.02545	-3.87041	0.0467528	0.129195	-5.98787
HMBS	-1.03864	3.39482	-11.0018	0.0045207	0.0246744	-2.70932
GPHN	-1.03789	2.14321	-13.9944	0.00258774	0.0178056	-1.92052
MEMO1	-1.03777	4.2374	-16.2512	0.00182721	0.0150296	-1.42908
DNPH1	-1.03764	6.48626	-15.8326	0.00194175	0.0154549	-1.51489
PJA1	-1.03717	3.19744	-52.7333	0.000116307	0.00559954	2.36479
SRSF3	-1.03616	6.37686	-23.3627	0.000782963	0.0103741	-0.23738
DONSON	-1.03613	1.84772	-12.2754	0.00350803	0.0210554	-2.35066
SASS6	-1.03527	2.01882	-49.0023	0.00013814	0.00599148	2.13865
SLCO1B3	-1.03511	0.517557	-30.7211	0.000412543	0.00817003	0.654503
DPYSL2	-1.03501	2.30046	-16.1021	0.00186687	0.0151713	-1.45938
ATF5	-1.03342	5.11634	-15.9921	0.00189692	0.0152927	-1.48192
C1QTNF1	-1.03313	1.18988	-16.6829	0.0017189	0.0146456	-1.34288
POLR2L	-1.03313	6.06871	-14.9962	0.00220331	0.0164462	-1.69331
BIK	-1.03275	1.40067	-5.77106	0.0196502	0.066575	-4.78166
PPM1G	-1.03229	6.05873	-10.7295	0.00479021	0.0255739	-2.79121
TFAM	-1.03098	3.899	-16.1553	0.00185257	0.0151344	-1.44853
CEP128	-1.02852	0.812999	-11.2352	0.00430643	0.0239712	-2.64065
ACSL4	-1.02835	3.67236	-19.3066	0.00122253	0.0124418	-0.862796
RANGAP1	-1.0283	5.5255	-13.2455	0.00294048	0.019037	-2.10114
NAA20	-1.02796	6.53373	-35.0005	0.000303958	0.00736959	1.07505
COPS6	-1.02789	5.5263	-14.6776	0.0023162	0.0168309	-1.76389
COQ2	-1.02703	3.21163	-10.627	0.00489755	0.0259131	-2.82255
LDHA	-1.02689	9.32321	-37.5796	0.000257319	0.00717181	1.3027
BCL2L12	-1.02523	5.23547	-18.474	0.00135504	0.0130511	-1.00764
NDUFB3	-1.02432	5.65294	-8.22156	0.00883367	0.0380074	-3.65614
LETM1	-1.02375	3.47603	-33.3741	0.000339797	0.00756946	0.922026
LAT2	-1.02327	0.613375	-31.3526	0.000393345	0.00800004	0.720348
EIF2S1	-1.02316	4.31209	-35.6701	0.000290759	0.00729303	1.13586
SOCS3	-1.02264	2.49913	-21.5643	0.0009442	0.011233	-0.499807
USP1	-1.02264	3.91213	-19.7197	0.00116357	0.0122432	-0.793271
ELP4	-1.02263	2.91617	-17.9861	0.00144237	0.0134923	-1.09561
POLQ	-1.02253	1.8737	-11.8337	0.00381895	0.0222384	-2.47075
EPHB6	-1.02238	1.29479	-3.3114	0.0644959	0.166455	-6.42865
TMA7	-1.02238	7.13259	-19.1287	0.00124924	0.0125348	-0.89321
MSANTD3	-1.01993	3.00946	-18.6027	0.00133326	0.0129301	-0.984828
HNRNPM	-1.01967	6.59937	-25.8281	0.000619198	0.00939266	0.0904901
NDUFC1	-1.0177	3.9105	-5.29073	0.0238239	0.0769091	-5.05138
IER5L	-1.01649	3.53552	-13.0232	0.00305835	0.0195012	-2.1567
ZNF787	-1.01595	6.199	-46.9095	0.000153022	0.00620058	2.00297
PARPBP	-1.01588	2.17317	-3.98453	0.0439784	0.122846	-5.90352
CEP85	-1.01553	2.72501	-18.5782	0.00133736	0.0129509	-0.989154
SLC18B1	-1.01527	2.31158	-6.86074	0.0133289	0.0503108	-4.23618
MANSC4	-1.01448	0.962563	-7.04991	0.0125334	0.0480971	-4.14953
POLR1B	-1.01422	2.99493	-11.1633	0.00437087	0.0242022	-2.66166
PSMC3IP	-1.01403	1.76024	-21.8294	0.000917626	0.0110986	-0.459757
MNAT1	-1.01324	3.99423	-8.59184	0.00798676	0.0355308	-3.51382
SLC48A1	-1.01316	3.73666	-38.0272	0.000250278	0.00715898	1.34049
TLR6	-1.01289	0.705347	-7.05833	0.0124996	0.0480231	-4.14572
TANGO6	-1.0122	0.968663	-17.9669	0.00144595	0.0135101	-1.09911
TFDP1	-1.01216	5.62855	-49.0972	0.000137515	0.00599148	2.14464
ATP2A1-AS1	-1.01142	1.24322	-4.14669	0.0404133	0.115101	-5.78671
MRPS34	-1.01104	6.31918	-17.0947	0.0016239	0.0142127	-1.2627
PAPL	-1.01034	0.992606	-6.37466	0.0157296	0.0565116	-4.46919
DNAAF5	-1.00961	4.50606	-30.1293	0.000431765	0.00830873	0.591503
UTP11L	-1.00908	3.54895	-6.78107	0.0136852	0.0512642	-4.27333
CENPL	-1.00865	2.50591	-32.4621	0.000362581	0.00774513	0.832688
PHPT1	-1.00839	4.99547	-24.0446	0.000732017	0.010073	-0.143249
RPL23AP82	-1.00813	2.07863	-9.4929	0.00635258	0.0305849	-3.19034
ELL2	-1.00705	3.1997	-31.481	0.000389601	0.00797012	0.733556
TTL	-1.00671	2.35584	-20.1636	0.00110462	0.0120558	-0.720181
IPO9	-1.00651	3.71042	-118.239	1.75e-05	0.00373375	4.5808
SLC7A11	-1.00636	3.47132	-18.0488	0.0014307	0.0134345	-1.08417
USP10	-1.00609	3.98289	-32.6089	0.00035877	0.00772944	0.847244
MRPL38	-1.00607	4.2419	-35.6655	0.000290848	0.00729303	1.13544
NUAK1	-1.00501	1.17687	-8.72406	0.00771211	0.0347164	-3.46439
RPS24	-1.00453	9.98777	-12.0048	0.00369408	0.0217708	-2.42374
RRP36	-1.00406	4.4378	-14.6086	0.00234174	0.0169043	-1.77938
CAD	-1.00385	4.41637	-31.4758	0.00038975	0.00797012	0.733028
PSMG3	-1.0033	5.00116	-21.5659	0.000944041	0.011233	-0.499571
BARD1	-1.00286	2.51726	-4.90433	0.0281395	0.0870314	-5.28386
RPP30	-1.00226	3.43669	-6.26465	0.0163566	0.0581185	-4.52413
SAE1	-1.00222	5.57751	-16.4717	0.0017707	0.0148049	-1.38476
SMS	-1.00153	6.40502	-18.0853	0.00142397	0.0134249	-1.07753
PDAP1	-1.0014	5.08587	-14.7108	0.00230405	0.0168169	-1.75646
VDAC1	-1.00075	6.7747	-58.6192	9.08e-05	0.00530805	2.68601
WDFY2	-1.00052	1.75578	-10.336	0.00522176	0.0270145	-2.9132
VGF	-1.00018	1.76686	-14.3357	0.00244674	0.017308	-1.84135
XRCC5	-1.00014	6.20111	-19.0777	0.00125706	0.0125749	-0.901987
