# Supplementary material for: Gene Panel of Persister Cells as a Prognostic Indicator for Tumor Repopulation After Radiation
Source: Front Oncol. 2020 Nov 20;10:607727. doi: 10.3389/fonc.2020.607727 (PMC7714959; doi:10.3389/fonc.2020.607727)
Supplement: Supplementary Table 2 — DEGs of datasets GSE114647. [file Table_2.xlsx]

## Sheet: GSE114647_up
symbol	logFC	AveExpr	t	P.Value	adj.P.Val	B	change
SPARC	6.85858	10.2894	3.44063	0.00324274	0.0544804	-1.72683	up
MT1E	6.56325	6.82077	4.72293	0.000213198	0.0210721	0.812711	up
CACNG4	6.26451	7.15255	4.00159	0.000977125	0.0336777	-0.609154	up
LPCAT2	5.89138	7.5887	3.78875	0.00153971	0.0395329	-1.03357	up
COL5A1	5.81175	9.75105	3.35843	0.00386512	0.0595423	-1.88971	up
PLTP	5.74234	6.77506	2.91912	0.0098069	0.0972778	-2.74807	up
LRP3	5.73878	6.49013	3.48159	0.00297089	0.0525395	-1.64551	up
KLF12	5.72133	6.03716	4.00141	0.000977488	0.0336777	-0.609501	up
LXN	5.71041	6.1627	3.92206	0.0011579	0.0353129	-0.76765	up
FAM50B	5.6478	6.49256	4.08161	0.00082392	0.0315198	-0.44986	up
EPDR1	5.61551	7.62015	3.77366	0.00159019	0.0397149	-1.06366	up
PARP6	5.57068	6.64533	3.57887	0.00241271	0.0472971	-1.45201	up
OLFM1	5.51321	6.30952	3.65719	0.00204034	0.0443383	-1.29596	up
ROBO1	5.41137	6.42049	3.32958	0.00411055	0.0611821	-1.94676	up
FBXO2	5.39376	6.25187	4.03947	0.000901302	0.0328379	-0.533713	up
SLC13A3	5.38143	6.14327	4.65891	0.000243631	0.0218015	0.688221	up
MMP14	5.36569	9.44771	3.71555	0.00180075	0.0419701	-1.17958	up
DIRAS1	5.32459	5.98371	5.23621	7.42691e-05	0.0156812	1.79414	up
FAM65B	5.30559	4.41805	7.07277	2.24074e-06	0.00569572	4.99317	up
ZNF135	5.29118	6.37907	4.32996	0.00048637	0.0263665	0.0426269	up
APH1B	5.28422	5.22831	3.88208	0.00126114	0.0368214	-0.847376	up
SORCS2	5.1818	4.74004	5.03007	0.00011304	0.0185587	1.40381	up
MMP17	5.15708	5.27354	3.85997	0.00132218	0.0373738	-0.891483	up
DLC1	5.14494	6.39406	3.65382	0.00205512	0.0444232	-1.30268	up
IFITM2	5.12278	7.76963	3.75591	0.00165176	0.0405009	-1.09908	up
FAM20C	5.10211	7.87953	4.08373	0.000820209	0.0315198	-0.445643	up
PRDM16	5.09914	5.42834	4.12674	0.00074846	0.0302537	-0.360123	up
HCG11	5.06725	5.77022	4.05499	0.000871979	0.0324362	-0.502818	up
PDLIM4	5.05746	5.63647	4.07829	0.000829763	0.0316715	-0.456462	up
CDYL2	5.0217	7.07438	3.54624	0.00258719	0.0487007	-1.51696	up
MFAP2	5.00982	4.92692	3.22284	0.0051599	0.0685899	-2.15715	up
PALM	5.00305	5.59981	3.88062	0.0012651	0.0368214	-0.850296	up
CD74	4.97726	9.45818	3.88516	0.00125286	0.0366988	-0.841227	up
FUOM	4.96022	5.24365	4.30032	0.000517851	0.0267453	-0.015973	up
GPAT2	4.95409	3.58546	2.93507	0.009484	0.0960874	-2.7174	up
PARP11	4.88974	4.83457	4.09173	0.000806357	0.0312132	-0.429731	up
PLEKHG4B	4.8377	6.78809	3.71951	0.00178558	0.0419658	-1.1717	up
PSG4	4.83113	5.2144	2.97065	0.00880038	0.0925212	-2.64882	up
CCDC3	4.69768	5.31707	3.55103	0.00256079	0.048631	-1.50742	up
CILP2	4.66774	6.93495	3.57933	0.0024103	0.0472903	-1.45108	up
ARMCX4	4.63242	5.25056	3.55185	0.0025563	0.0486121	-1.50579	up
SOD3	4.59043	4.86794	5.00179	0.000119789	0.0185587	1.34985	up
ZNF676	4.57881	3.95422	2.99337	0.00838922	0.0898083	-2.60491	up
CALB2	4.57014	5.58563	3.17562	0.00570474	0.072364	-2.24986	up
SLC2A3	4.50967	4.97692	3.25196	0.00484992	0.0667436	-2.09987	up
WIPF3	4.47714	4.79732	4.4137	0.000407547	0.0246652	0.207816	up
CTF1	4.46094	4.47561	3.72612	0.00176047	0.0417784	-1.1585	up
SAMHD1	4.45866	7.71812	4.11713	0.000763928	0.0302884	-0.379235	up
HORMAD1	4.44408	3.17303	3.81379	0.0014594	0.0386727	-0.983608	up
C15orf48	4.43582	7.53512	3.60828	0.00226552	0.0457039	-1.39343	up
CYP27C1	4.42774	5.73145	4.11892	0.00076102	0.0302537	-0.375671	up
GNAO1	4.41993	4.86374	4.49579	0.00034287	0.0234364	0.369223	up
CREB3L1	4.41962	7.45951	3.29135	0.00445958	0.0637646	-2.02223	up
JPH2	4.39575	6.14986	2.98442	0.00854877	0.0908784	-2.6222	up
CD40	4.39297	4.73234	3.51147	0.00278696	0.0508856	-1.58612	up
MDGA1	4.38584	6.64315	2.975	0.00872008	0.0919159	-2.64041	up
XKR6	4.37109	4.50193	4.4043	0.000415711	0.0249177	0.189286	up
ZNF469	4.36468	6.38355	3.42426	0.00335818	0.0557511	-1.7593	up
SALL2	4.33355	3.87161	3.94187	0.00110994	0.0351371	-0.728164	up
CMBL	4.3235	6.634	3.92049	0.00116179	0.0353433	-0.77078	up
GLUL	4.32062	8.96606	3.43421	0.00328753	0.0550576	-1.73956	up
LYNX1	4.27169	6.4123	4.30012	0.000518064	0.0267453	-0.0163565	up
ZNF334	4.25812	4.63612	3.13581	0.00620762	0.0756794	-2.3278	up
PAPL	4.22501	4.79853	3.10043	0.00669087	0.0786169	-2.39689	up
PSG9	4.2173	4.38393	3.54877	0.0025732	0.0486907	-1.51192	up
ZFP3	4.20753	5.85912	3.97649	0.00103087	0.0343277	-0.659153	up
KCNQ1OT1	4.19936	4.72838	5.56711	3.82475e-05	0.0128675	2.40869	up
TNNI3	4.18597	4.27682	3.83798	0.00138581	0.0379871	-0.935341	up
UCHL1	4.18414	3.91535	4.31254	0.000504625	0.0267229	0.0082009	up
ZKSCAN3	4.18061	4.93664	4.36587	0.000450828	0.0254642	0.113524	up
PLCG2	4.16563	5.77297	4.45693	0.000372078	0.0237104	0.292869	up
VWA5A	4.14186	7.24314	3.32149	0.00418208	0.0615264	-1.96274	up
HLA-DPB1	4.13986	4.4011	5.03134	0.000112745	0.0185587	1.40624	up
XKR9	4.1225	4.67151	5.0862	0.000100773	0.0178712	1.51065	up
RADIL	4.10423	4.72153	3.3472	0.0039589	0.0602249	-1.91193	up
KLHDC9	4.10024	4.75706	4.47501	0.000358187	0.0234364	0.328407	up
LDHC	4.09932	2.87841	2.93898	0.00940646	0.0955643	-2.70988	up
AACSP1	4.09621	4.75798	3.46679	0.00306641	0.0536317	-1.67491	up
SERPINE1	4.08612	12.2667	3.1103	0.00655256	0.077972	-2.37764	up
KCNQ2	4.08479	4.54437	3.47027	0.00304368	0.0532893	-1.668	up
PSTPIP2	4.0804	4.8365	3.08509	0.00691173	0.0799391	-2.42679	up
MAN1A1	4.07113	7.06749	4.62901	0.000259333	0.0219061	0.629931	up
CACNA1H	4.06135	6.75052	3.89626	0.00122351	0.0362098	-0.819098	up
TNFSF12	4.04976	5.17262	4.26801	0.00055452	0.0274082	-0.0798984	up
GSTM3	4.03666	6.08772	4.04457	0.00089155	0.0327829	-0.523551	up
TRPV6	4.03654	4.34027	3.1422	0.00612398	0.0749589	-2.31529	up
ZFR2	4.03536	3.52661	4.04509	0.000890567	0.0327829	-0.52252	up
TGFB1I1	4.03163	7.0919	3.6898	0.0019028	0.0430839	-1.23095	up
ANKRD33	4.0298	2.92647	3.10241	0.00666289	0.0785457	-2.39303	up
ZNF311	3.97151	4.1476	5.52528	4.15633e-05	0.0128973	2.33186	up
RNF165	3.96126	4.28354	3.44636	0.00320327	0.0544032	-1.71546	up
PCSK5	3.95339	5.75253	4.64506	0.000250781	0.0219061	0.661227	up
L1CAM	3.94	8.73364	3.22893	0.00509354	0.0681832	-2.14518	up
GALNT15	3.93757	3.66104	3.59521	0.0023298	0.0463065	-1.41947	up
SYNGR3	3.93279	5.91482	5.25491	7.15104e-05	0.0156812	1.82927	up
GABBR1	3.93131	5.06293	3.27154	0.00465185	0.0653688	-2.0613	up
ECHDC3	3.89866	7.34037	4.15128	0.000710412	0.0299872	-0.311378	up
OSBPL6	3.89793	4.87708	3.0744	0.00706997	0.0809508	-2.44763	up
SNHG18	3.89527	4.20087	3.44197	0.00323346	0.0544711	-1.72416	up
HERC2P3	3.88814	4.90794	3.91415	0.00117763	0.0355886	-0.783422	up
ARHGEF25	3.86624	5.02045	3.81317	0.00146134	0.0386727	-0.984847	up
AKAP12	3.85421	8.8228	3.21551	0.005241	0.0690247	-2.17156	up
DUSP9	3.84392	6.51034	3.19388	0.00548765	0.0706379	-2.21404	up
KCTD12	3.83699	7.38296	3.05586	0.00735261	0.0832701	-2.4837	up
NES	3.82887	8.99219	4.57357	0.000291237	0.0224486	0.521626	up
SLC16A2	3.82098	8.4759	3.27624	0.00460552	0.0649972	-2.05203	up
N4BP3	3.81639	4.51938	4.26835	0.000554121	0.0274082	-0.079226	up
AKR1E2	3.80712	6.13214	3.93167	0.00113437	0.0352596	-0.748489	up
HPCAL4	3.80044	3.5653	3.98275	0.00101719	0.0341206	-0.64668	up
HLA-DRA	3.7648	6.9358	4.48864	0.00034806	0.0234364	0.355191	up
HLA-DPA1	3.76471	5.59646	4.97906	0.000125514	0.0189644	1.3064	up
CCNA1	3.73867	2.82679	3.44287	0.00322725	0.0544711	-1.72238	up
C16orf45	3.736	4.90756	4.00172	0.00097684	0.0336777	-0.608881	up
GLP2R	3.73011	6.70282	3.81592	0.00145276	0.0386407	-0.979357	up
MYL9	3.73006	8.27065	4.05242	0.000876769	0.0325614	-0.507935	up
EFHC2	3.71763	3.87609	4.46833	0.000363252	0.0235224	0.315292	up
RNF113B	3.71645	2.60529	2.91669	0.00985719	0.0974485	-2.75275	up
KCNH2	3.71571	5.15028	3.82631	0.00142084	0.0384095	-0.958631	up
GNB4	3.69661	6.06294	3.98822	0.00100538	0.0341099	-0.635776	up
C11orf63	3.69489	5.74054	3.89668	0.00122242	0.0362098	-0.818266	up
GRIN2A	3.69088	4.91501	3.2218	0.00517143	0.0686549	-2.15921	up
SLC2A5	3.68601	3.53444	3.78056	0.0015669	0.0396855	-1.0499	up
SUGCT	3.67848	4.73764	4.52443	0.000322849	0.0231631	0.425409	up
FAM49A	3.66823	4.5667	3.45719	0.00313	0.0539731	-1.69397	up
ZNF454	3.66332	3.69267	5.6994	2.94478e-05	0.0122487	2.64998	up
CKMT1A	3.65059	3.6746	4.65487	0.000245694	0.0218015	0.680353	up
TNS1	3.64358	5.30501	3.09662	0.00674517	0.0788283	-2.40433	up
ADPRH	3.64169	6.17012	3.83599	0.00139173	0.038039	-0.939318	up
SLC35F3	3.62179	5.45774	2.91582	0.00987508	0.097502	-2.75441	up
EPHX3	3.60852	3.56982	4.04283	0.000894869	0.0328076	-0.527022	up
PLXNA4	3.60711	3.54834	3.28696	0.00450154	0.0640832	-2.0309	up
LRRC34	3.57324	4.48107	3.34466	0.00398035	0.0603598	-1.91694	up
IRX3	3.56984	5.96879	3.3117	0.00427027	0.0623029	-1.98207	up
DTX3	3.5677	6.6707	3.34401	0.00398593	0.0603881	-1.91824	up
DLX3	3.56127	7.30151	3.45085	0.00317266	0.0542865	-1.70654	up
DPYSL4	3.55751	3.60799	3.91869	0.00116625	0.035432	-0.774361	up
PCAT7	3.55506	3.98908	4.93268	0.000138081	0.0193202	1.21757	up
GJA1	3.53445	9.25826	3.03728	0.00764693	0.0852944	-2.5198	up
CA9	3.53394	3.80891	3.2232	0.00515599	0.0685899	-2.15644	up
FBXO44	3.52891	6.38739	4.1386	0.000729814	0.0302537	-0.336553	up
CACNA1B	3.52638	3.45338	3.20666	0.00534055	0.0694695	-2.18894	up
SALL4	3.5258	3.70939	3.67234	0.00197525	0.0437867	-1.26576	up
HFE	3.52433	6.50629	3.35813	0.00386763	0.0595423	-1.89031	up
APOE	3.512	6.69155	4.27131	0.000550656	0.0274082	-0.0733648	up
SYNGR1	3.50498	6.02252	4.05104	0.00087936	0.0325782	-0.510692	up
CDK15	3.49985	3.63222	3.73833	0.00171509	0.041128	-1.13415	up
RGMA	3.49818	3.0796	4.55076	0.000305497	0.0224681	0.476995	up
PCDHB5	3.49341	4.06663	3.1109	0.00654419	0.077972	-2.37647	up
HSPA2	3.47819	7.88861	4.9191	0.000142	0.0193202	1.19151	up
DNAJA4	3.46992	6.09987	3.00403	0.00820266	0.0884735	-2.58426	up
LPPR3	3.45658	3.69293	3.97275	0.00103913	0.0344025	-0.666606	up
THEM5	3.45119	3.49228	4.82004	0.000174261	0.0210553	1.00076	up
STAP2	3.4483	8.49181	3.6298	0.00216355	0.045037	-1.35056	up
ZNF655	3.44753	9.021	4.52423	0.00032299	0.0231631	0.425003	up
C2CD4D	3.44625	3.20822	5.26427	7.0168e-05	0.0155848	1.84685	up
LHX2	3.43673	3.51321	4.16275	0.000693292	0.0296457	-0.288586	up
MEIS3	3.43087	4.61089	5.46796	4.65954e-05	0.0128973	2.22617	up
PCDHA6	3.42055	5.39568	3.06729	0.00717701	0.0817538	-2.46146	up
ZNF572	3.41941	5.16502	4.79845	0.000182236	0.0210553	0.959042	up
SSPO	3.41854	4.35485	4.32423	0.000492298	0.0265109	0.0313072	up
EIF4E3	3.41488	6.36062	3.10542	0.00662062	0.0784229	-2.38716	up
JAKMIP3	3.39957	3.73335	4.20189	0.000637989	0.0285064	-0.210914	up
TTC28	3.39682	5.07986	4.8243	0.000172729	0.0210553	1.00899	up
UNC5A	3.39284	3.77643	3.7611	0.0016335	0.0401975	-1.08872	up
C1QTNF1	3.38407	6.07679	3.7336	0.00173252	0.0414158	-1.14358	up
NME5	3.38363	2.8414	5.66662	3.14123e-05	0.01239	2.59043	up
SLC5A4	3.37953	2.80239	3.0511	0.00742689	0.0837601	-2.49295	up
LOX	3.3764	8.15667	2.95569	0.00908177	0.0943523	-2.67768	up
PCDHA7	3.36086	6.29121	3.96	0.00106779	0.0346356	-0.692014	up
CCDC144A	3.36011	2.35067	3.10992	0.00655774	0.077972	-2.37837	up
CES4A	3.3566	2.64891	4.87727	0.000154802	0.0200079	1.1111	up
TMEM17	3.32018	3.93898	3.41557	0.00342112	0.0561633	-1.77653	up
PTGDS	3.30462	1.99637	5.35518	5.84136e-05	0.0145253	2.01686	up
IGSF9B	3.29432	4.00766	4.15975	0.000697727	0.0297488	-0.294545	up
CA12	3.29329	8.45653	3.33924	0.00402665	0.0604843	-1.92765	up
FBXL16	3.2912	6.86362	4.53275	0.000317263	0.0229684	0.441709	up
CCDC144B	3.2901	3.66369	3.90003	0.00121369	0.0362055	-0.811576	up
GPX3	3.28696	7.49971	4.7797	0.000189465	0.0210553	0.922772	up
ATP6V0D2	3.26392	3.109	3.28298	0.00453984	0.0643482	-2.03874	up
FAM221A	3.26297	3.99961	3.03654	0.00765888	0.0853445	-2.52123	up
CDC42EP5	3.23403	5.0354	3.85856	0.00132618	0.0373738	-0.8943	up
GBP5	3.23267	4.10603	4.15184	0.000709566	0.0299872	-0.310266	up
SEMA6B	3.23266	7.26654	3.4517	0.00316694	0.0542865	-1.70487	up
DIP2C	3.22689	7.91403	3.81543	0.00145428	0.0386407	-0.980333	up
RARRES1	3.22249	3.24178	3.59754	0.00231818	0.0462363	-1.41482	up
BCL6B	3.21645	2.23496	3.3707	0.00376524	0.0588371	-1.86544	up
C20orf195	3.2032	2.85768	5.04209	0.000110289	0.0185587	1.42673	up
TMEM229B	3.18638	2.80722	5.53526	4.07462e-05	0.0128973	2.35021	up
TRIM61	3.18296	2.66843	4.29878	0.000519533	0.0267453	-0.0190027	up
MATK	3.17775	3.24675	3.5747	0.00243432	0.0474766	-1.46031	up
SYT5	3.17435	3.83229	3.40101	0.00352919	0.0569361	-1.80539	up
SNAP25	3.16356	2.34908	3.20352	0.00537635	0.069646	-2.19511	up
PAOX	3.15062	4.79836	3.78434	0.00155428	0.0396855	-1.04236	up
VIM	3.14925	11.1584	3.49661	0.00287696	0.0518313	-1.61566	up
C10orf67	3.14725	3.03451	4.26745	0.000555175	0.0274082	-0.0810017	up
RGS11	3.14674	3.14535	4.21108	0.000625669	0.0283997	-0.192695	up
ZNF714	3.12923	8.40776	3.61368	0.0022395	0.0457039	-1.38268	up
ALDH1L1	3.12536	4.59882	3.82264	0.00143204	0.0384516	-0.965953	up
DZIP1L	3.12365	5.99326	3.23076	0.00507379	0.0681832	-2.14159	up
MCF2L-AS1	3.10855	2.80219	4.45869	0.000370695	0.0237104	0.296346	up
LINC00319	3.10674	5.86776	3.65445	0.00205233	0.0444232	-1.30141	up
ANXA6	3.10341	5.51816	3.14421	0.00609797	0.0748433	-2.31136	up
HRK	3.09941	4.92408	3.1097	0.00656085	0.077972	-2.37881	up
SLC19A3	3.0918	2.90972	4.19923	0.000641611	0.0285965	-0.216204	up
TMEM255B	3.09059	5.4365	3.33945	0.00402492	0.0604843	-1.92726	up
SIRPA	3.07813	9.81659	3.40403	0.00350654	0.0568125	-1.79942	up
PCDHGB7	3.07369	4.29472	4.38276	0.000435035	0.0251409	0.14684	up
CLIC3	3.06998	7.8436	3.06842	0.00715982	0.0816934	-2.45926	up
SLC12A5	3.06472	3.17993	4.12333	0.000753918	0.0302537	-0.366912	up
MGP	3.06027	6.41567	3.802	0.00149665	0.0390678	-1.00712	up
UCN2	3.05312	3.91094	3.25765	0.00479147	0.0663526	-2.08865	up
PCDHGA2	3.05283	5.64862	3.81443	0.0014574	0.0386727	-0.982328	up
REEP2	3.04706	3.30872	4.10059	0.000791286	0.0308912	-0.412106	up
TNFRSF19	3.03051	6.76216	3.6108	0.00225334	0.0457039	-1.38841	up
CORO6	3.02654	5.80678	2.97199	0.0087755	0.0923022	-2.64622	up
FBLN7	3.00688	2.74787	4.7691	0.000193683	0.0210553	0.902245	up
RSAD2	3.00504	6.86504	3.37236	0.00375187	0.0587887	-1.86214	up
NPBWR1	3.00049	4.50368	3.06444	0.0072204	0.0820164	-2.46701	up
FILIP1L	2.9922	9.68153	3.03145	0.00774171	0.0858746	-2.53112	up
EMB	2.98905	8.28437	3.71348	0.00180875	0.0419701	-1.18371	up
CCDC144NL	2.97911	2.02508	2.96323	0.00893887	0.0935046	-2.66314	up
ANK1	2.96544	3.4101	3.56083	0.00250765	0.0482485	-1.48792	up
GLI3	2.95555	6.8681	3.07689	0.0070328	0.0807209	-2.44278	up
SCN1B	2.94689	5.04513	3.08394	0.00692857	0.0800529	-2.42904	up
RPS2P32	2.94112	4.46295	3.94165	0.00111046	0.0351371	-0.728601	up
CCK	2.93834	2.43978	4.72421	0.000212631	0.0210721	0.815195	up
ERAP2	2.93681	9.49784	4.5679	0.000294718	0.0224486	0.510534	up
PCDHA1	2.9209	5.20252	4.61414	0.000267521	0.0220146	0.60092	up
PCDHGB4	2.90979	6.21366	4.18678	0.000658792	0.0287168	-0.240895	up
COL26A1	2.90866	2.72048	3.12826	0.00630783	0.0763111	-2.34256	up
OBSCN	2.89735	8.19338	3.80168	0.00149768	0.0390678	-1.00776	up
ZDHHC8P1	2.89355	4.62594	3.52156	0.00272747	0.0502003	-1.56606	up
SNORD116-20	2.89107	3.01114	3.43517	0.00328084	0.054986	-1.73767	up
TMEM130	2.88142	3.20515	3.13568	0.0062093	0.0756794	-2.32805	up
SSC5D	2.87593	3.89414	4.83564	0.000168721	0.0210553	1.03087	up
WNT9A	2.87434	9.86116	3.32978	0.00410879	0.0611821	-1.94637	up
MESP1	2.87125	3.49708	3.32316	0.00416718	0.0614469	-1.95944	up
VAX2	2.87011	3.0562	3.39746	0.0035561	0.0571298	-1.81244	up
SVOPL	2.86546	2.79528	4.50656	0.000335201	0.023332	0.390349	up
LRFN4	2.86369	9.04674	3.64805	0.00208067	0.0446008	-1.31419	up
PSG3	2.85936	4.62266	3.64684	0.00208606	0.0446008	-1.3166	up
HES2	2.85568	6.86551	4.72138	0.000213887	0.0210721	0.809701	up
P2RX6	2.84643	3.59354	3.09767	0.00673015	0.0787951	-2.40228	up
LOXL4	2.8405	3.27412	4.00369	0.000972753	0.0336777	-0.604966	up
TOX2	2.83906	7.14992	3.36483	0.00381266	0.0591738	-1.87704	up
PTK6	2.83608	7.8223	3.81923	0.0014425	0.0386407	-0.972745	up
PCDHB15	2.82223	5.2973	3.66429	0.00200958	0.0442049	-1.28181	up
KIF5A	2.81946	3.9337	4.83885	0.000167602	0.0210553	1.03707	up
TSPEAR	2.7975	2.56381	4.00464	0.000970789	0.0336777	-0.603078	up
C7orf31	2.79306	5.99991	3.55089	0.00256154	0.048631	-1.5077	up
COL6A2	2.79303	8.63451	3.26937	0.00467343	0.065471	-2.06558	up
LDB3	2.78814	4.26744	3.47088	0.00303968	0.0532863	-1.66677	up
OLFML3	2.78295	4.81672	4.23263	0.000597711	0.0280554	-0.14998	up
ADAMTS14	2.77279	2.95151	3.65727	0.00203998	0.0443383	-1.29579	up
MT1F	2.76728	5.49022	3.98655	0.00100898	0.0341099	-0.639109	up
RAB6B	2.75493	7.2546	4.16382	0.000691725	0.0296457	-0.286473	up
FUZ	2.75337	5.88991	2.91037	0.00998877	0.0979963	-2.76489	up
SLC5A5	2.75166	2.81206	3.38172	0.00367762	0.0581555	-1.8436	up
SNRPN	2.74884	2.77155	3.44779	0.00319351	0.0543586	-1.71262	up
AIFM2	2.74519	8.07563	3.67298	0.00197255	0.0437691	-1.26449	up
SLC8A2	2.74013	2.28926	3.45457	0.00314757	0.0542017	-1.69917	up
USP32P1	2.73412	1.82107	2.97486	0.00872271	0.0919159	-2.64069	up
SPOCD1	2.7328	8.25511	3.59858	0.00231301	0.0461735	-1.41274	up
JAKMIP1	2.72109	1.89222	3.32426	0.00415744	0.0613788	-1.95727	up
PCDHA10	2.71322	6.31755	5.54641	3.98526e-05	0.0128973	2.37071	up
SP6	2.71168	6.35849	4.66831	0.0002389	0.0216878	0.706519	up
KIF12	2.70554	3.08255	3.54396	0.00259981	0.0487107	-1.52149	up
ALDOC	2.70279	7.41011	4.22669	0.000605279	0.0280554	-0.161737	up
VILL	2.69407	3.60041	3.35964	0.00385518	0.0595036	-1.88732	up
SYTL5	2.6864	6.23149	3.87484	0.00128081	0.0369645	-0.86182	up
PRKCG	2.68306	3.39088	4.13146	0.00074099	0.0302537	-0.350751	up
JAZF1	2.65901	5.98976	3.07662	0.00703685	0.0807209	-2.44331	up
APLP1	2.65564	7.47392	2.94874	0.00921533	0.0950063	-2.69107	up
SYNC	2.65152	4.53569	3.41229	0.0034452	0.056277	-1.78304	up
CAMK1D	2.6493	8.66561	4.04068	0.000898985	0.0328379	-0.531309	up
AFAP1L2	2.64422	9.62125	3.4921	0.00290484	0.0520055	-1.62462	up
EML1	2.64064	7.87895	3.29134	0.00445965	0.0637646	-2.02225	up
AGT	2.64029	6.55142	3.94978	0.00109134	0.0349113	-0.712379	up
NAAA	2.63689	7.29388	3.60316	0.00229049	0.0459147	-1.40364	up
CKMT1B	2.63594	4.06432	3.74696	0.0016837	0.0408342	-1.11693	up
MAP1LC3A	2.63164	2.33256	5.36698	5.70444e-05	0.0143612	2.03883	up
CD177	2.63073	3.38399	2.97407	0.00873718	0.0919837	-2.64221	up
NFIX	2.62998	9.18991	3.75126	0.00166826	0.0406875	-1.10835	up
PLEKHO1	2.62873	7.63763	4.57312	0.000291513	0.0224486	0.520744	up
OR10H1	2.62274	2.57425	4.22883	0.000602549	0.0280554	-0.157513	up
CDK5R2	2.60785	3.66804	4.47704	0.000356655	0.0234364	0.332409	up
NTNG2	2.59986	3.0092	3.35583	0.00388662	0.059714	-1.89485	up
NLRP6	2.59529	2.21096	4.54956	0.00030627	0.0224681	0.474635	up
STOX2	2.59501	5.91882	3.21521	0.00524434	0.0690247	-2.17215	up
HEYL	2.58905	5.56962	4.79385	0.000183982	0.0210553	0.950152	up
MMP24-AS1	2.56264	8.01708	5.1004	9.78931e-05	0.0177594	1.5376	up
DGKI	2.55962	4.5239	2.92616	0.00966313	0.096938	-2.73454	up
HAR1A	2.55813	3.0172	3.11203	0.00652852	0.077972	-2.37426	up
CDH16	2.55594	1.81006	3.08714	0.00688182	0.0798477	-2.4228	up
PTPRN2	2.54716	1.64932	5.55733	3.89973e-05	0.0128973	2.39075	up
NFAM1	2.54567	3.6685	3.35012	0.00393424	0.0600978	-1.90614	up
FBXO27	2.5451	6.71504	3.24061	0.00496854	0.0676177	-2.12221	up
TTYH2	2.54302	7.09192	3.02197	0.00789808	0.0867008	-2.5495	up
LMO1	2.53318	3.47511	3.60703	0.00227159	0.0457753	-1.39592	up
GNAZ	2.53189	4.91487	4.22437	0.000608273	0.0280554	-0.166348	up
CD19	2.52919	1.99704	3.25107	0.00485906	0.0667436	-2.10161	up
ROR2	2.52169	2.97458	3.04046	0.00759569	0.085013	-2.51362	up
FTCDNL1	2.52023	2.8534	3.874	0.00128312	0.0369698	-0.863502	up
RGS16	2.51545	3.55949	3.14536	0.00608312	0.0747387	-2.30911	up
ARHGAP4	2.50609	6.5314	3.52451	0.00271028	0.0500833	-1.56018	up
CABP7	2.50547	2.86301	4.32375	0.000492807	0.0265109	0.0303428	up
2020-09-04	2.50305	1.92103	5.64932	3.25027e-05	0.0123927	2.55895	up
ZNF22	2.5019	7.56788	3.46543	0.00307529	0.0536546	-1.67759	up
CYP1B1	2.50052	10.6691	2.94496	0.00928886	0.0952921	-2.69835	up
CT45A5	2.49783	1.63149	3.03583	0.00767039	0.0854311	-2.52261	up
HTRA3	2.49677	2.71321	4.51985	0.000325975	0.0231721	0.416414	up
ZMAT1	2.47836	3.37538	3.02935	0.00777605	0.0860496	-2.53519	up
HMOX1	2.47763	10.3148	3.64503	0.00209414	0.0446727	-1.3202	up
C1orf145	2.47727	3.2138	3.8118	0.00146563	0.0386727	-0.987583	up
NACAD	2.47297	2.63213	3.52207	0.00272446	0.0502003	-1.56503	up
GPNMB	2.46602	10.7455	3.65684	0.00204187	0.0443383	-1.29666	up
OASL	2.46521	7.7447	3.16118	0.00588236	0.0736566	-2.27815	up
2020-09-06	2.4489	9.125	4.34974	0.000466455	0.0257756	0.0816875	up
2020-12-01	2.44248	4.27616	3.03858	0.00762603	0.0851454	-2.51728	up
NPFFR1	2.44175	2.52424	4.9574	0.000131232	0.0193202	1.26494	up
TAGLN	2.43872	8.02416	3.37127	0.00376062	0.0588083	-1.8643	up
FZD7	2.43546	8.57913	3.71252	0.00181246	0.0419701	-1.18562	up
CIB2	2.42383	4.90896	3.49637	0.00287841	0.0518313	-1.61613	up
HIST2H2BA	2.42363	2.38131	3.87717	0.00127446	0.0369645	-0.857176	up
EMID1	2.421	3.53873	4.09841	0.000794969	0.0309234	-0.416444	up
ZNF781	2.41701	2.29345	2.94421	0.00930356	0.0953147	-2.6998	up
PEX11G	2.41228	4.73444	4.84491	0.000165513	0.0210358	1.04876	up
TMEM121	2.40179	5.19032	2.99866	0.00829609	0.0891031	-2.59466	up
OTUD7A	2.39818	2.81116	4.18974	0.00065467	0.0287168	-0.23503	up
IL18R1	2.39783	4.15003	3.95613	0.00107666	0.0347746	-0.699737	up
ASPG	2.39134	1.9113	3.48896	0.0029244	0.0521445	-1.63085	up
ZNF890P	2.38997	1.43928	5.65793	3.19554e-05	0.0123906	2.57462	up
PCP4L1	2.3859	2.0821	3.17878	0.0056665	0.0721009	-2.24365	up
TMPRSS6	2.38359	4.52187	4.45536	0.000373307	0.0237226	0.289789	up
GAREML	2.37844	5.94814	3.03131	0.00774399	0.0858746	-2.53139	up
ROBO3	2.37693	4.80715	3.57283	0.0024441	0.0475207	-1.46404	up
HLA-DRB6	2.37514	2.10794	3.38807	0.0036281	0.0578213	-1.83103	up
FBXO6	2.35335	6.24714	4.80403	0.000180139	0.0210553	0.969835	up
ZNF192P1	2.34766	3.98314	4.71744	0.000215645	0.0210721	0.802064	up
PSG7	2.34727	1.51129	5.77108	2.55822e-05	0.0118436	2.77964	up
LINC00899	2.34663	4.20476	3.08131	0.0069673	0.0803382	-2.43417	up
CELF5	2.3423	3.62367	4.49787	0.000341374	0.0234364	0.373308	up
PRAF2	2.33926	7.99842	3.36964	0.00377377	0.0588723	-1.86753	up
CES1P2	2.32288	1.3619	3.1436	0.00610589	0.0748577	-2.31256	up
ZFAND4	2.3095	6.25544	3.66149	0.00202163	0.0442996	-1.28738	up
MESP2	2.30283	3.12933	3.51792	0.00274874	0.0504679	-1.57328	up
DYNLRB2	2.29226	1.65695	5.72584	2.79561e-05	0.0118436	2.6979	up
TOR4A	2.2911	9.43088	3.09852	0.00671809	0.0786942	-2.40063	up
CD53	2.28858	2.83373	3.67502	0.00196394	0.0436873	-1.26041	up
WHAMMP3	2.28283	2.36494	3.48478	0.00295066	0.0524366	-1.63916	up
ST6GALNAC2	2.27379	7.7464	3.6224	0.00219807	0.0453375	-1.3653	up
EMBP1	2.27132	2.00638	3.38408	0.00365915	0.0580005	-1.83893	up
TPSG1	2.24791	1.42784	3.26099	0.00475756	0.0662012	-2.08208	up
ZMYND12	2.24592	2.20972	3.56404	0.00249051	0.0480805	-1.48154	up
LINC00525	2.23494	4.115	4.15849	0.000699604	0.0297488	-0.297054	up
CHRNB4	2.23275	3.37044	3.60127	0.00229974	0.0459995	-1.40739	up
AZU1	2.22851	1.13895	4.20487	0.000633972	0.0284699	-0.205013	up
NIPAL2	2.22569	8.14497	3.23608	0.00501667	0.067856	-2.13113	up
GATM	2.22385	7.64114	4.55252	0.000304375	0.0224681	0.480431	up
SELM	2.22105	8.78581	4.403	0.000416852	0.0249177	0.186727	up
TCEA3	2.2114	6.11779	5.73507	2.74536e-05	0.0118436	2.71461	up
ZNF354C	2.20001	7.64228	4.3882	0.000430069	0.0251338	0.157565	up
KATNAL2	2.19866	4.96684	5.92631	1.8906e-05	0.0110901	3.05772	up
LGALS8-AS1	2.19469	1.74162	4.39928	0.000420131	0.0249177	0.179407	up
ABLIM2	2.18893	4.91272	3.20705	0.00533613	0.0694695	-2.18818	up
TMEM37	2.18496	4.35065	3.01872	0.00795248	0.0869299	-2.55581	up
MAGEH1	2.18468	5.99336	4.02695	0.000925687	0.0331407	-0.558647	up
2020-03-10	2.17539	2.37359	4.26222	0.000561359	0.0274406	-0.0913506	up
HLA-G	2.17138	4.0046	3.34642	0.00396545	0.0602775	-1.91346	up
AKAP7	2.16554	4.96734	3.15154	0.0060039	0.0742651	-2.29702	up
NT5M	2.16124	4.79853	3.12719	0.00632216	0.0763865	-2.34465	up
HSPA12A	2.15651	6.05806	3.44337	0.0032238	0.0544711	-1.72139	up
UCP2	2.15568	9.64096	4.38327	0.000434573	0.0251409	0.147832	up
TINCR	2.15401	6.64934	3.80939	0.0014732	0.0387829	-0.992388	up
MAP7D2	2.14987	6.84529	3.29335	0.00444061	0.0636117	-2.01829	up
ADRA2B	2.14961	1.56805	4.5344	0.000316163	0.0229615	0.444952	up
FOXI3	2.14766	1.6268	3.83663	0.00138982	0.0380321	-0.938033	up
PDE6G	2.14526	2.85665	3.63713	0.00212984	0.0447411	-1.33594	up
BOK	2.14386	9.03611	3.66481	0.00200732	0.0442049	-1.28077	up
CCDC116	2.14145	1.74478	2.93826	0.00942069	0.0956579	-2.71127	up
RAB42	2.13853	4.09636	3.92563	0.0011491	0.0353038	-0.760528	up
TRIM9	2.13437	4.94651	4.0977	0.000796167	0.0309234	-0.41785	up
BOLA3-AS1	2.12619	3.9716	3.38658	0.0036397	0.0578634	-1.83399	up
SYCP2	2.12541	6.75919	4.25681	0.000567835	0.0275804	-0.102068	up
KLHDC8B	2.12138	8.0763	3.19074	0.00552438	0.0709608	-2.2202	up
PLCD1	2.1177	5.63199	4.24648	0.000580407	0.0278364	-0.122531	up
RNF144A	2.11311	6.64969	3.82887	0.0014131	0.0383124	-0.95353	up
2020-09-05	2.10614	5.622	3.12741	0.00631918	0.0763865	-2.34422	up
NXPH3	2.10391	3.37372	4.02232	0.000934859	0.0332364	-0.567856	up
RHBG	2.10322	3.04015	3.84324	0.00137033	0.0377887	-0.924858	up
GMPR	2.09436	5.63412	4.73592	0.000207512	0.0210721	0.837924	up
GXYLT2	2.08922	7.88599	3.23646	0.00501257	0.067856	-2.13037	up
WNT3A	2.08786	1.28353	4.06425	0.00085495	0.0321177	-0.484395	up
CIITA	2.07214	7.39964	4.08162	0.0008239	0.0315198	-0.449837	up
ACOT4	2.07133	6.59095	3.61614	0.00222773	0.0456083	-1.37778	up
SNHG5	2.06595	10.1626	4.63613	0.000255501	0.0219061	0.643827	up
BMP5	2.06557	1.90575	3.0669	0.00718299	0.0817538	-2.46223	up
LGALS1	2.06276	12.6308	3.71199	0.00181452	0.0419701	-1.18668	up
SMARCD3	2.0618	7.95021	5.20301	7.94409e-05	0.0156812	1.73165	up
SSPN	2.06029	5.55477	3.5403	0.00262028	0.0489349	-1.52878	up
SLC30A4	2.05576	5.73049	2.9783	0.00865967	0.0915045	-2.63403	up
ZNF879	2.05425	5.86057	5.13364	9.14764e-05	0.0170139	1.60061	up
VASH1	2.0516	6.20029	3.89961	0.00121478	0.0362055	-0.81242	up
AMDHD1	2.04955	1.67859	3.41794	0.00340385	0.0561023	-1.77184	up
OPRL1	2.04897	4.50841	3.51317	0.00277687	0.0507805	-1.58275	up
PCDHGA3	2.04873	3.02422	3.60979	0.0022582	0.0457039	-1.39042	up
FAM46B	2.04203	7.55932	4.58443	0.000284687	0.0224486	0.542864	up
GRM6	2.03477	1.62069	2.98373	0.00856123	0.0909685	-2.62354	up
WBP2NL	2.02168	3.30823	3.73089	0.0017426	0.0415697	-1.14898	up
CSPG4	1.99657	4.89982	3.07848	0.0070092	0.0805776	-2.43969	up
ZBTB7C	1.99625	1.19859	3.6401	0.00211638	0.0446962	-1.33003	up
STX1B	1.99496	4.26866	4.20951	0.000627762	0.028431	-0.195814	up
AIM2	1.99126	8.77941	3.21449	0.00525242	0.0690573	-2.17357	up
RIMBP3	1.97891	1.84533	3.22886	0.00509433	0.0681832	-2.14533	up
PCDHGA4	1.97625	5.082	3.74209	0.00170135	0.0408552	-1.12665	up
LINC00605	1.97477	1.68841	3.37249	0.00375088	0.0587887	-1.86189	up
ZNF365	1.97027	5.72322	3.54761	0.00257958	0.0487007	-1.51422	up
ADAMTSL4	1.96755	6.12619	3.29642	0.00441164	0.0635149	-2.01223	up
GGTA1P	1.96734	2.04387	3.92463	0.00115157	0.0353038	-0.762533	up
C19orf45	1.96625	1.59254	3.24509	0.00492132	0.0671992	-2.11338	up
TTYH1	1.9657	5.53618	3.14314	0.00611186	0.0748901	-2.31346	up
IGSF8	1.96286	8.99984	3.81653	0.00145086	0.0386407	-0.978136	up
DNM1P35	1.95827	1.89504	2.97433	0.00873246	0.0919762	-2.64171	up
TLR5	1.95287	6.06806	3.84359	0.00136931	0.0377887	-0.924165	up
PSG2	1.95286	1.90498	3.10509	0.00662524	0.0784229	-2.38781	up
GSTT2	1.95082	1.5283	3.45092	0.00317222	0.0542865	-1.70641	up
RTN4R	1.92639	7.56947	3.62159	0.00220187	0.0453395	-1.36691	up
SLC7A8	1.91639	1.41375	3.13077	0.00627427	0.0761026	-2.33764	up
TMEM145	1.91329	3.79106	3.4429	0.00322706	0.0544711	-1.72233	up
RAET1L	1.91248	3.49042	3.4007	0.0035316	0.0569361	-1.80602	up
PTRF	1.91046	12.2856	3.0671	0.00717986	0.0817538	-2.46183	up
GS1-259H13.2	1.90751	0.953753	4.29375	0.000525095	0.0269341	-0.028952	up
FBN3	1.90223	2.16719	3.1094	0.00656506	0.077972	-2.3794	up
EXOC3L4	1.89519	4.75535	4.60009	0.000275504	0.0224486	0.573473	up
HSPB7	1.89146	1.10717	3.57965	0.00240864	0.0472903	-1.45044	up
KCNK3	1.89087	3.57869	2.92039	0.00978091	0.0972544	-2.74564	up
CHRD	1.88021	1.78056	2.95377	0.00911855	0.0944279	-2.68139	up
GIPR	1.87996	5.0648	4.58534	0.000284142	0.0224486	0.54465	up
TNFRSF11A	1.86864	7.87375	4.39276	0.000425953	0.0250229	0.166548	up
BST1	1.86681	5.34398	3.00147	0.00824706	0.0887695	-2.58922	up
PCDHGB3	1.86533	4.7591	4.29172	0.000527358	0.0269749	-0.0329718	up
ESPN	1.86048	6.21937	3.6106	0.00225428	0.0457039	-1.3888	up
SLC52A3	1.8583	8.17613	3.21528	0.00524355	0.0690247	-2.17201	up
DDAH2	1.85706	8.4776	3.39114	0.00360443	0.0576385	-1.82496	up
ADAMTS13	1.84771	6.57711	3.98393	0.00101463	0.0341099	-0.64433	up
HOXA7	1.8411	2.54182	3.22068	0.00518366	0.0687458	-2.16139	up
LINC00884	1.83919	3.41698	3.42243	0.0033714	0.0557602	-1.76294	up
LINC00461	1.83259	1.44256	3.60474	0.00228274	0.0458894	-1.40048	up
LMCD1	1.83234	8.6756	4.67489	0.000235643	0.0216498	0.719328	up
RASGEF1B	1.83066	4.64169	2.95437	0.00910693	0.0944259	-2.68022	up
FAM171B	1.82995	9.00707	3.43387	0.00328998	0.0550584	-1.74025	up
PKD1L1	1.82479	2.44049	3.21725	0.00522161	0.0689692	-2.16813	up
L3HYPDH	1.824	8.50671	3.4614	0.00310191	0.053689	-1.6856	up
LINC01151	1.82161	1.58432	2.92475	0.0096917	0.0969467	-2.73725	up
FLVCR2	1.82085	6.84167	4.23907	0.000589595	0.0280419	-0.137207	up
PCDHGB1	1.81463	6.44616	3.77384	0.0015896	0.0397149	-1.06331	up
HGFAC	1.81159	1.18861	3.9959	0.000989041	0.0338211	-0.620474	up
B3GALNT1	1.80329	8.56256	3.42391	0.00336072	0.0557529	-1.76	up
ACR	1.798	1.57997	3.36281	0.00382916	0.0593273	-1.88105	up
BEGAIN	1.79786	5.08808	3.21245	0.00527528	0.0691935	-2.17758	up
TRIM59	1.78746	9.555	4.94968	0.000133331	0.0193202	1.25016	up
PHLDB2	1.7815	12.2967	3.38385	0.003661	0.0580005	-1.8394	up
ULK2	1.76974	8.20305	3.83102	0.0014066	0.0382171	-0.949232	up
MMP11	1.7668	6.40581	3.23874	0.00498834	0.0677448	-2.12589	up
COL1A2	1.76246	1.56925	3.24508	0.00492148	0.0671992	-2.11341	up
FAM78A	1.76205	5.30414	3.84189	0.00137428	0.0378332	-0.927543	up
PTP4A3	1.76036	7.18642	4.9415	0.000135596	0.0193202	1.23448	up
EPHA10	1.75844	7.24715	4.51878	0.000326702	0.0231721	0.414332	up
ACTRT3	1.75593	6.74338	2.99048	0.00844032	0.0900246	-2.61048	up
IFIT3	1.75534	10.9174	3.97533	0.00103342	0.0343626	-0.66146	up
KDELR3	1.75466	8.49785	6.09944	1.35443e-05	0.00932808	3.36347	up
C3orf18	1.75259	6.78079	4.89297	0.000149866	0.0195913	1.14129	up
MYADM	1.74069	12.5254	4.7636	0.000195906	0.0210553	0.8916	up
PODXL2	1.73598	9.73665	3.37272	0.00374899	0.0587887	-1.86143	up
ESR2	1.73361	3.68465	3.24888	0.00488179	0.0668788	-2.10593	up
COL9A3	1.72704	3.4426	3.72221	0.00177526	0.0418688	-1.1663	up
LYPD3	1.7214	7.39481	3.14698	0.00606231	0.0745631	-2.30595	up
CARNS1	1.72068	4.36585	3.17408	0.0057234	0.072364	-2.25287	up
ADORA2A	1.71745	1.69175	4.04394	0.000892762	0.0327829	-0.52482	up
KCNQ1	1.71716	2.22011	3.01211	0.00806415	0.0875962	-2.56862	up
HLA-DMA	1.71629	8.32049	3.5609	0.00250727	0.0482485	-1.48778	up
ABLIM3	1.71007	10.3152	3.00361	0.00821004	0.0885114	-2.58509	up
UMODL1	1.70763	1.75886	2.92368	0.0097136	0.097109	-2.73931	up
CD14	1.70105	3.17063	3.00129	0.00825029	0.0887695	-2.58958	up
ASIC4	1.69853	1.64919	3.21184	0.00528208	0.0691935	-2.17877	up
C14orf37	1.69669	3.99723	3.10541	0.00662067	0.0784229	-2.38717	up
DUSP23	1.69405	8.66467	4.91408	0.000143476	0.0193202	1.18187	up
SH2B3	1.69373	8.30988	3.00494	0.00818697	0.0883504	-2.5825	up
NKD1	1.68969	3.1911	3.42241	0.00337152	0.0557602	-1.76298	up
F10	1.68568	1.43283	3.92152	0.00115924	0.0353129	-0.768734	up
MADCAM1	1.68055	2.01911	3.49145	0.00290889	0.0520055	-1.62591	up
ZNF677	1.68001	9.46886	4.76512	0.000195288	0.0210553	0.894545	up
RAET1G	1.66531	2.95011	3.09696	0.0067403	0.0788283	-2.40367	up
ITGBL1	1.66237	5.06089	2.91152	0.00996469	0.0979219	-2.76268	up
PCDHGA9	1.66178	4.48432	3.01339	0.00804247	0.0874466	-2.56614	up
LENG9	1.65659	8.4176	4.34719	0.000468973	0.0257901	0.0766589	up
HAGHL	1.65477	8.04265	3.59535	0.0023291	0.0463065	-1.41919	up
CASC17	1.65226	0.968006	3.35353	0.00390576	0.0598473	-1.8994	up
TP53I13	1.65168	8.36056	3.78382	0.00155602	0.0396855	-1.0434	up
TMEM38A	1.65138	6.42863	3.30927	0.00429247	0.0624277	-1.98687	up
GSTT2B	1.64822	1.10795	2.94526	0.00928301	0.0952921	-2.69777	up
HLA-DOA	1.64797	0.823983	3.46473	0.00307991	0.0536546	-1.67899	up
PCDHGC5	1.64161	3.3743	3.04562	0.00751335	0.0844633	-2.50359	up
CAPG	1.63395	10.9185	4.06872	0.000846848	0.0319738	-0.475501	up
ADPRHL1	1.63215	6.74602	4.47103	0.000361195	0.0234746	0.320596	up
TLN2	1.62944	8.3371	3.61816	0.0022181	0.0455741	-1.37374	up
GADD45B	1.6292	10.3549	3.70855	0.00182793	0.0421124	-1.19354	up
ABCG4	1.62735	1.1645	3.01574	0.00800271	0.0872145	-2.56159	up
GUCY2D	1.61137	2.01638	3.3988	0.00354594	0.0570169	-1.80978	up
GNE	1.61081	8.68694	3.28641	0.00450683	0.0641187	-2.03199	up
LCT	1.60878	0.974569	3.07888	0.00700323	0.0805776	-2.4389	up
NUDT17	1.60854	5.82035	5.49191	4.44203e-05	0.0128973	2.27039	up
PXK	1.58529	9.20517	3.14721	0.0060593	0.0745631	-2.3055	up
CDRT1	1.57134	2.41074	3.36883	0.00378026	0.0588723	-1.86913	up
CYB5R2	1.57025	5.60217	2.98207	0.0085912	0.09116	-2.62675	up
NXPH4	1.56958	7.62731	3.94362	0.0011058	0.0351354	-0.724674	up
IDH2	1.55924	10.3489	2.91392	0.00991464	0.0977239	-2.75807	up
BLVRA	1.55359	9.71486	4.3386	0.000477568	0.0260747	0.0596905	up
COL6A1	1.55102	9.78348	3.66896	0.0019896	0.0440193	-1.2725	up
SEMA4G	1.54845	5.26066	4.2827	0.000537531	0.0270861	-0.0508244	up
RAPSN	1.54775	0.773874	3.57524	0.00243149	0.0474766	-1.45923	up
OTUD1	1.54672	9.49852	3.21316	0.00526731	0.0691935	-2.17618	up
NTN3	1.54357	1.51152	2.93459	0.00949354	0.0961249	-2.71832	up
SRRM3	1.53959	6.02398	3.64845	0.00207887	0.0446008	-1.31338	up
ABHD15	1.53442	7.87532	3.31598	0.00423154	0.0619749	-1.97363	up
SEC14L2	1.52665	9.29373	4.30623	0.00051141	0.0267453	-0.00427896	up
RILPL2	1.51935	6.87032	3.08652	0.00689094	0.0799007	-2.42402	up
SYNPO	1.51071	10.6819	2.95973	0.00900493	0.0939807	-2.66989	up
ACTN1	1.49773	14.1229	3.60901	0.00226197	0.0457039	-1.39198	up
PRKCDBP	1.48952	9.88389	3.78003	0.00156869	0.0396855	-1.05097	up
CT45A2	1.47528	0.812764	3.50878	0.00280305	0.0511366	-1.59147	up
GOLGA2P7	1.47438	2.52638	3.31925	0.00420209	0.0616226	-1.96716	up
SNX10	1.47267	8.46936	2.9443	0.00930185	0.0953147	-2.69963	up
INSM2	1.47179	0.796112	3.1006	0.00668853	0.0786169	-2.39656	up
PINLYP	1.46391	1.31339	3.93379	0.00112925	0.0352427	-0.744259	up
SETD9	1.44571	7.16502	3.32413	0.00415862	0.0613788	-1.95753	up
ZNF880	1.44463	9.90779	3.00564	0.00817498	0.0883416	-2.58116	up
USP6	1.43978	3.65155	4.44072	0.000384996	0.0237547	0.26099	up
HCST	1.42707	2.0861	3.54934	0.00257005	0.048681	-1.51078	up
HCFC1R1	1.41452	8.97772	4.47783	0.000356064	0.0234364	0.333958	up
TTC7B	1.40292	8.48406	3.05501	0.00736577	0.0832845	-2.48535	up
SLC25A18	1.40194	5.54294	3.44508	0.00321205	0.054461	-1.718	up
PTPRS	1.4019	12.4466	4.36473	0.000451916	0.0254642	0.111272	up
CALCR	1.39976	2.96735	3.3128	0.00426033	0.0622372	-1.97991	up
CEP68	1.39696	10.1632	3.85713	0.00133022	0.0373738	-0.897142	up
DPYS	1.39446	0.697232	3.5468	0.00258407	0.0487007	-1.51584	up
IL16	1.39435	1.43493	2.98895	0.00846771	0.0901842	-2.61346	up
TFPT	1.38989	8.7472	3.11326	0.00651151	0.0779356	-2.37185	up
BSCL2	1.3886	5.23061	4.56113	0.000298929	0.0224486	0.497287	up
ATE1-AS1	1.38374	3.77453	3.59376	0.00233703	0.0463697	-1.42236	up
PCDHGB6	1.38362	4.88311	3.39977	0.00353855	0.057008	-1.80785	up
LPAR2	1.38127	8.93025	3.76119	0.0016332	0.0401975	-1.08854	up
GHDC	1.37826	8.6786	3.41303	0.00343972	0.056277	-1.78156	up
NME4	1.37551	10.3759	3.8457	0.00136314	0.0377742	-0.919951	up
LINC00638	1.37515	5.86837	4.62192	0.000263204	0.0219061	0.616102	up
SH3BP5	1.3689	7.80884	4.90595	0.000145903	0.0193202	1.16625	up
MT1X	1.35235	7.56213	2.94018	0.00938266	0.0954836	-2.70756	up
ZNF331	1.35099	9.00159	3.40782	0.00347826	0.0565947	-1.7919	up
CYP4V2	1.35018	7.96849	3.65356	0.00205628	0.0444232	-1.30321	up
PPP1R3F	1.3494	7.79471	4.61086	0.000269365	0.022087	0.594506	up
HOMER2	1.34493	9.53624	3.13312	0.00624314	0.0758606	-2.33306	up
GPR87	1.34179	10.0069	3.74651	0.00168534	0.0408342	-1.11784	up
PRKAR1B	1.33704	10.6708	3.06534	0.00720671	0.0819831	-2.46526	up
A1BG-AS1	1.33688	5.66437	3.85175	0.00134562	0.0375871	-0.907882	up
IL1RAP	1.33615	10.4353	2.91023	0.00999159	0.0979963	-2.76515	up
PDLIM1	1.32444	12.3701	3.08095	0.00697257	0.0803444	-2.43486	up
GATA2	1.32302	9.3563	3.65945	0.0020305	0.0443383	-1.29146	up
THBS3	1.30881	8.59533	3.33953	0.00402422	0.0604843	-1.92709	up
PON3	1.30203	6.14881	3.2729	0.00463844	0.0652605	-2.05862	up
SERPINB6	1.30152	10.6186	4.0394	0.000901439	0.0328379	-0.533855	up
ZNF815P	1.29376	6.52522	3.71155	0.00181625	0.0419701	-1.18757	up
GREB1	1.29107	4.34168	3.50367	0.00283387	0.0514296	-1.60163	up
PYY	1.28941	1.36848	3.28949	0.00447727	0.0638569	-2.0259	up
TCHH	1.28667	4.02421	3.55961	0.00251422	0.0482938	-1.49035	up
ZNF287	1.28616	7.43356	3.75152	0.00166734	0.0406875	-1.10783	up
SPTLC3	1.28342	8.74812	3.3017	0.00436227	0.0631618	-2.00181	up
PRAME	1.27325	9.93112	3.41187	0.00344826	0.056277	-1.78386	up
ACOT1	1.269	5.98359	3.76769	0.00161066	0.0399682	-1.07558	up
POLD4	1.25899	7.64308	4.03769	0.000904735	0.0329056	-0.537264	up
MYLK4	1.2566	3.97575	3.40898	0.00346965	0.056535	-1.7896	up
ZBTB47	1.25483	8.04335	2.97984	0.00863164	0.0913349	-2.63106	up
COPZ2	1.25316	6.93915	4.481	0.000353701	0.0234364	0.340178	up
METRNL	1.24851	9.43315	3.62395	0.00219081	0.0452339	-1.36222	up
PCDHGA1	1.24836	4.86605	3.45707	0.00313076	0.0539731	-1.69419	up
KCNAB2	1.24749	8.01858	3.37635	0.00372008	0.0585714	-1.85425	up
KTN1-AS1	1.24579	7.11479	3.93463	0.00112724	0.0352427	-0.742598	up
MTUS2	1.24432	0.842403	2.94344	0.00931858	0.0953831	-2.70128	up
COBL	1.24045	10.4523	2.91116	0.00997225	0.0979541	-2.76337	up
MPP2	1.2377	7.73445	3.6948	0.00188252	0.0428428	-1.22096	up
SNHG7	1.2259	9.10588	4.02194	0.000935623	0.0332364	-0.568618	up
PTGR1	1.22147	10.089	4.22977	0.000601349	0.0280554	-0.15565	up
IAH1	1.21885	9.17119	5.60827	3.52509e-05	0.0126006	2.48404	up
WDR18	1.21491	9.77179	3.354	0.00390181	0.0598328	-1.89847	up
SLC4A3	1.21196	7.71623	2.92749	0.00963613	0.0967959	-2.73198	up
JUNB	1.20925	11.5704	3.12703	0.00632427	0.0763865	-2.34496	up
PCDHGB2	1.20853	5.73291	3.51848	0.00274546	0.0504481	-1.57217	up
CPNE1	1.20517	11.3717	3.32641	0.00413846	0.0613788	-1.95303	up
DNPH1	1.20348	9.44924	3.17125	0.00575791	0.0725604	-2.25842	up
LRP12	1.20129	9.29787	3.67766	0.00195287	0.0436288	-1.25515	up
C11orf80	1.1946	8.88483	4.05745	0.00086742	0.0323532	-0.497922	up
RAP1GAP	1.19042	8.52439	3.44647	0.00320254	0.0544032	-1.71525	up
NT5DC2	1.18718	10.7251	2.99393	0.00837925	0.0897693	-2.60382	up
ATF7IP2	1.18704	7.89346	5.44528	4.87562e-05	0.0129697	2.18422	up
ZMIZ1	1.182	11.5211	3.72523	0.00176383	0.0417831	-1.16027	up
TNNT1	1.18162	11.3069	2.99171	0.00841845	0.0899528	-2.6081	up
RANBP17	1.17905	7.65033	3.90967	0.00118896	0.0357423	-0.792365	up
TRIM6	1.17772	9.39869	5.09641	9.86951e-05	0.0177594	1.53002	up
PHYH	1.17498	8.9476	2.93446	0.0094961	0.0961249	-2.71857	up
SLC2A11	1.17173	8.02073	3.17108	0.00575992	0.0725604	-2.25874	up
PIK3CD	1.16972	7.42911	3.38927	0.00361884	0.0577726	-1.82866	up
AKR1C6P	1.16474	0.773165	3.08301	0.00694228	0.0801709	-2.43086	up
ZNF845	1.16412	9.5676	6.24327	1.02981e-05	0.00932808	3.6139	up
C5orf42	1.16067	9.23031	3.87596	0.00127775	0.0369645	-0.859581	up
NENF	1.15947	9.58931	4.09838	0.000795014	0.0309234	-0.416497	up
SOX12	1.15735	10.3804	3.39871	0.00354658	0.0570169	-1.80995	up
ATOX1	1.15453	9.8816	3.06739	0.00717552	0.0817538	-2.46127	up
KLF6	1.15132	11.8873	4.10572	0.000782695	0.0307658	-0.401908	up
CEACAM19	1.15127	6.99693	3.74631	0.00168603	0.0408342	-1.11822	up
PSMB9	1.14988	9.80905	4.64499	0.000250819	0.0219061	0.661084	up
EHHADH	1.14813	7.93934	4.43599	0.000388847	0.0237851	0.251693	up
CHCHD5	1.1454	8.20851	3.92286	0.00115592	0.0353129	-0.766053	up
SATB2	1.13591	8.26559	3.24395	0.00493334	0.0672987	-2.11564	up
ZNF502	1.1343	7.63675	4.5023	0.000338215	0.0234364	0.381989	up
DPP3	1.13372	11.6541	3.46408	0.00308421	0.0536546	-1.68028	up
PTCH1	1.12956	8.69806	3.79544	0.00151782	0.039211	-1.02022	up
DECR1	1.12787	10.4891	5.57514	3.76427e-05	0.012853	2.42342	up
PRPF31	1.12682	11.0094	4.32073	0.000495961	0.0265109	0.0243823	up
NFIC	1.12435	11.4744	3.31071	0.00427931	0.0623553	-1.98403	up
LRRC3	1.12388	6.3151	3.01854	0.00795548	0.0869299	-2.55615	up
OGFR-AS1	1.11843	2.54965	3.34123	0.00400965	0.0604843	-1.92374	up
FKBP10	1.11026	11.2515	3.36737	0.00379206	0.0589924	-1.87202	up
ACTR3C	1.10328	6.00566	4.4866	0.000349557	0.0234364	0.351184	up
PSEN2	1.10297	9.1318	4.78908	0.000185812	0.0210553	0.940924	up
ZDHHC24	1.09709	9.89323	3.31957	0.00419921	0.0616226	-1.96653	up
CTSD	1.08836	13.1308	3.32696	0.00413354	0.0613788	-1.95193	up
ARHGAP29	1.07906	12.6574	3.1092	0.00656782	0.077972	-2.37979	up
TRIP6	1.07824	11.5996	3.51145	0.00278706	0.0508856	-1.58615	up
NR3C1	1.0744	11.4074	4.56906	0.000294002	0.0224486	0.512805	up
FAAH	1.0681	8.37968	4.09542	0.000800048	0.0310215	-0.422394	up
ZNF32	1.06588	8.47534	3.47554	0.00300956	0.0530429	-1.65752	up
DOK1	1.06349	7.1498	4.2878	0.000531751	0.0269749	-0.0407231	up
FBXW4	1.05947	9.42765	4.23372	0.000596332	0.0280554	-0.147822	up
NHLRC1	1.05632	6.81806	3.19509	0.0054735	0.070545	-2.21165	up
SGPP1	1.05172	10.1458	4.70884	0.000219543	0.0211919	0.785355	up
SLC38A5	1.04888	4.19759	3.14945	0.00603058	0.0744129	-2.30111	up
DUSP10	1.04753	11.0311	3.23809	0.00499525	0.0677448	-2.12717	up
EXT1	1.04696	12.5486	5.33637	6.06669e-05	0.0147239	1.98178	up
ZNF418	1.04303	7.84262	5.04955	0.000108619	0.0185587	1.44093	up
FGR	1.04125	0.668311	3.27973	0.00457142	0.0646355	-2.04516	up
SARM1	1.03802	4.94668	3.45394	0.00315178	0.0542017	-1.70041	up
ASB13	1.03427	9.2298	3.26992	0.00466795	0.065471	-2.06449	up
PYGL	1.03352	13.3019	5.22235	7.63846e-05	0.0156812	1.76807	up
TMEM173	1.02852	9.98972	3.86451	0.00130941	0.0373044	-0.882429	up
UQCC1	1.02084	9.98238	2.93539	0.00947769	0.096066	-2.71679	up
TRAPPC6A	1.0199	8.36615	3.01139	0.00807633	0.0876481	-2.57	up
NDUFA3	1.01916	9.78324	3.90838	0.00119223	0.0357936	-0.79493	up
ITPRIP	1.01805	9.2732	3.70106	0.00185747	0.0424085	-1.20848	up
ZNF235	1.00907	6.45139	6.64772	4.83839e-06	0.00851445	4.30031	up
EXD2	1.00873	10.4231	6.13036	1.27664e-05	0.00932808	3.41759	up
ZSCAN12	1.00686	7.69234	3.29349	0.00443927	0.0636117	-2.01801	up
PDGFA	1.00538	8.92728	3.34094	0.00401211	0.0604843	-1.9243	up
CHST15	1.0024	10.8398	4.20467	0.000634235	0.0284699	-0.205401	up

## Sheet: GSE114647_down
symbol	logFC	AveExpr	t	P.Value	adj.P.Val	B	change
CEACAM6	-7.46692	8.28181	-4.24524	0.000581936	0.0278514	-0.124989	down
HHLA2	-7.25219	5.36291	-3.81845	0.00144493	0.0386407	-0.974313	down
TRPC6	-7.01525	5.08102	-3.95291	0.00108407	0.034783	-0.706142	down
TOX3	-6.99695	5.14791	-3.87465	0.00128133	0.0369645	-0.862192	down
XIST	-6.98856	4.73973	-4.13081	0.000742012	0.0302537	-0.352039	down
DSCAML1	-6.66384	5.13579	-4.35508	0.000461226	0.025713	0.0922203	down
CXCL5	-6.54018	6.88165	-4.25754	0.00056696	0.0275804	-0.100627	down
HAVCR1	-6.40218	5.50081	-4.73067	0.000209788	0.0210721	0.827752	down
CEACAM5	-6.32117	5.03395	-3.44871	0.00318726	0.0543586	-1.7108	down
CASC9	-6.21972	4.84693	-3.91092	0.00118578	0.0357423	-0.789864	down
VEGFC	-6.19852	6.63187	-4.26649	0.000556311	0.0274082	-0.0829116	down
NGFRAP1	-6.13078	8.79049	-2.9805	0.00861964	0.0913349	-2.62978	down
HPGD	-6.08168	8.48136	-3.60673	0.00227306	0.0457753	-1.39653	down
SFTA2	-6.00023	6.38264	-4.33088	0.000485425	0.0263665	0.044444	down
GAL	-5.97116	4.83293	-6.524	6.08e-06	0.00892274	4.09315	down
HNF4G	-5.9466	5.81057	-4.24698	0.000579786	0.0278364	-0.121531	down
SLC44A5	-5.84918	6.85688	-3.84405	0.00136797	0.0377887	-0.923248	down
BHMT2	-5.72252	4.51669	-4.07366	0.000837979	0.0317957	-0.465666	down
TSPYL5	-5.68681	7.4628	-3.0794	0.0069955	0.0805415	-2.43789	down
SERPINE2	-5.65373	7.20827	-3.25124	0.00485737	0.0667436	-2.10129	down
HNF1B	-5.65364	6.66936	-3.67827	0.00195032	0.0436186	-1.25393	down
ZC4H2	-5.62145	6.73452	-3.7952	0.0015186	0.039211	-1.0207	down
MUC13	-5.58688	4.52181	-3.67663	0.00195721	0.043655	-1.25721	down
ST8SIA4	-5.55657	4.46128	-4.03106	0.000917612	0.0331407	-0.550463	down
BRDT	-5.5189	3.98608	-3.93253	0.00113228	0.0352427	-0.746767	down
HGF	-5.47881	3.79139	-3.77708	0.00157861	0.0396855	-1.05684	down
CPVL	-5.4436	6.85629	-3.31812	0.00421219	0.0617311	-1.96939	down
PPP1R14A	-5.43513	5.03098	-4.9891	0.000122952	0.0188777	1.3256	down
NPTX1	-5.4114	4.51165	-5.00288	0.000119522	0.0185587	1.35193	down
GPR15	-5.37566	3.43066	-4.28291	0.000537288	0.0270861	-0.0504013	down
POU4F1	-5.35751	3.749	-4.71359	0.00021738	0.0210721	0.79459	down
SPESP1	-5.32299	3.95098	-3.61048	0.00225488	0.0457039	-1.38905	down
PLCB1	-5.25673	5.72393	-3.89233	0.00123383	0.0363741	-0.82694	down
FAM155A	-5.19649	4.95389	-5.0337	0.000112201	0.0185587	1.41075	down
HGD	-5.15988	3.82079	-3.49293	0.00289968	0.0519874	-1.62296	down
HOXA1	-5.14242	5.84499	-4.3809	0.000436744	0.0251409	0.143177	down
CALB1	-5.13414	4.17106	-3.46116	0.00310353	0.053689	-1.68608	down
BCHE	-5.09609	3.5952	-4.61909	0.000264767	0.0219061	0.610577	down
MARK1	-5.05786	5.89142	-3.65974	0.00202923	0.0443383	-1.29088	down
FAM155B	-5.04382	5.13781	-4.68833	0.000229127	0.0216498	0.745491	down
WDR72	-5.04302	3.64932	-4.39662	0.000422496	0.0249177	0.174161	down
LINC00501	-5.01116	4.72704	-4.94853	0.000133648	0.0193202	1.24796	down
TMLHE	-4.9759	5.9588	-3.60116	0.00230028	0.0459995	-1.4076	down
VSIG1	-4.95671	5.87664	-4.55904	0.000300241	0.0224486	0.4932	down
LINC00839	-4.94851	3.90146	-4.62027	0.000264116	0.0219061	0.612874	down
RPE65	-4.94731	3.22115	-3.94245	0.00110856	0.0351371	-0.726996	down
EPHA7	-4.93815	3.41735	-3.54476	0.0025954	0.0487007	-1.51991	down
GSTT1	-4.93083	6.5705	-3.03351	0.00770804	0.0857669	-2.52711	down
IGF2BP1	-4.93009	7.0551	-3.74413	0.00169391	0.0408342	-1.12257	down
GNG4	-4.8945	7.53944	-3.64478	0.00209528	0.0446727	-1.32071	down
SOX2	-4.86371	6.02827	-3.91615	0.00117261	0.0355029	-0.779439	down
KCNK1	-4.86327	7.54685	-3.10363	0.00664581	0.0784703	-2.39066	down
AGAP2	-4.85776	6.57128	-3.9806	0.00102186	0.0341693	-0.650959	down
EGFLAM	-4.83823	4.03984	-3.42664	0.00334118	0.0556304	-1.75459	down
ENPP4	-4.81475	6.01444	-3.33776	0.00403942	0.0605966	-1.93059	down
SLCO1B3	-4.80015	3.6996	-5.01046	0.000117676	0.0185587	1.36642	down
HOXB2	-4.79064	4.84227	-4.62499	0.00026152	0.0219061	0.622093	down
F5	-4.76078	3.79766	-3.74484	0.00169137	0.0408342	-1.12117	down
SYNE1	-4.75874	7.47532	-4.63238	0.000257511	0.0219061	0.636514	down
TCF24	-4.75345	3.05799	-3.83322	0.00139999	0.0380827	-0.944836	down
GPR158	-4.73877	3.31274	-4.16367	0.000691946	0.0296457	-0.286772	down
HOTAIRM1	-4.73822	5.4152	-3.84301	0.00137101	0.0377887	-0.925322	down
TRIM31	-4.7253	6.39555	-3.50351	0.00283484	0.0514296	-1.60195	down
CD302	-4.71064	4.23055	-4.91714	0.000142576	0.0193202	1.18773	down
KRT16P1	-4.70604	3.23412	-3.41261	0.00344284	0.056277	-1.7824	down
MUC5B	-4.70535	4.91993	-3.11157	0.00653485	0.077972	-2.37515	down
BTBD11	-4.69714	6.80985	-4.77442	0.000191556	0.0210553	0.912538	down
BCL2L15	-4.69145	4.97964	-3.62923	0.00216619	0.0450508	-1.3517	down
WDR17	-4.67106	4.63729	-4.77434	0.000191587	0.0210553	0.912386	down
KCNK2	-4.64091	4.29678	-4.7921	0.000184651	0.0210553	0.946769	down
IGFBP1	-4.62314	3.19685	-5.97102	1.73e-05	0.0108652	3.13714	down
KSR2	-4.60619	3.78976	-4.63085	0.000258339	0.0219061	0.633517	down
FREM2	-4.60108	4.33208	-3.85804	0.00132765	0.0373738	-0.895335	down
SLC8A1	-4.57762	3.85302	-3.59584	0.00232666	0.0463065	-1.41822	down
GLRB	-4.56534	5.779	-4.12946	0.000744138	0.0302537	-0.354712	down
PKIA	-4.56309	5.16348	-3.78354	0.00155694	0.0396855	-1.04395	down
SLAIN1	-4.52159	4.14021	-4.54932	0.000306423	0.0224681	0.474169	down
VNN1	-4.51891	4.79279	-4.44168	0.000384212	0.0237547	0.262894	down
VSNL1	-4.50282	3.67757	-5.95634	1.78e-05	0.0108652	3.11109	down
TMEM156	-4.4842	7.54731	-6.46445	6.79e-06	0.00892274	3.99255	down
APOBEC1	-4.47866	3.11752	-3.36324	0.00382563	0.0593273	-1.88019	down
UGT8	-4.47746	6.83808	-5.61386	3.49e-05	0.0126006	2.49426	down
LRRC6	-4.46894	6.58091	-3.65873	0.00203363	0.0443383	-1.29289	down
SGK2	-4.44414	4.19191	-4.00338	0.000973399	0.0336777	-0.605585	down
CHRM3	-4.41838	3.42226	-4.90529	0.000146103	0.0193202	1.16497	down
C1orf106	-4.33716	8.46193	-3.14948	0.00603021	0.0744129	-2.30106	down
IL1A	-4.33487	6.05027	-6.17112	1.18e-05	0.00932807	3.48868	down
C1orf115	-4.33186	6.16998	-3.41338	0.00343718	0.056277	-1.78088	down
SPDEF	-4.32312	4.90996	-3.6159	0.00222888	0.0456083	-1.37826	down
RAB3B	-4.31288	7.32316	-7.27635	1.56e-06	0.00569572	5.31464	down
PITX2	-4.31137	5.02499	-3.71688	0.00179566	0.0419701	-1.17694	down
PRODH	-4.28662	7.48524	-3.39101	0.0036054	0.0576385	-1.82521	down
CHRNA9	-4.28076	2.76478	-4.75123	0.00020101	0.0210721	0.867615	down
RNF183	-4.23699	2.96924	-4.03086	0.000917987	0.0331407	-0.550845	down
KCNQ3	-4.2318	7.02271	-3.85284	0.00134248	0.0375871	-0.905699	down
GUCY1A3	-4.2197	4.73747	-4.23558	0.000593978	0.0280554	-0.144127	down
CXCL1	-4.21908	5.72943	-3.67601	0.00195977	0.043655	-1.25843	down
PRSS3	-4.2173	5.8025	-4.32039	0.000496315	0.0265109	0.0237152	down
SLC22A3	-4.21068	6.76314	-4.32285	0.000493739	0.0265109	0.0285773	down
HOXA-AS2	-4.20517	5.19419	-3.32973	0.00410919	0.0611821	-1.94645	down
NCMAP	-4.20348	4.0352	-4.13377	0.000737349	0.0302537	-0.34615	down
TRIM15	-4.1975	3.60029	-4.64158	0.00025261	0.0219061	0.654445	down
TLL1	-4.18425	4.86321	-3.30326	0.00434786	0.063033	-1.99875	down
DNAJC12	-4.17322	6.33637	-3.48513	0.00294845	0.0524366	-1.63846	down
EPHX4	-4.17289	5.70086	-3.81226	0.00146419	0.0386727	-0.986664	down
WASF3	-4.14987	6.17769	-3.09929	0.00670715	0.0786942	-2.39912	down
TBX2	-4.14885	4.73242	-4.50632	0.000335371	0.023332	0.389876	down
LY6D	-4.14059	6.38548	-3.38699	0.00363647	0.0578634	-1.83317	down
ZNF280A	-4.1376	4.48399	-4.1593	0.000698397	0.0297488	-0.295441	down
HOXB6	-4.1367	5.66769	-3.15657	0.00594011	0.0739346	-2.28717	down
CX3CL1	-4.11988	6.79831	-3.49408	0.00289259	0.0519874	-1.62069	down
ADAM22	-4.11555	5.89277	-4.12779	0.000746784	0.0302537	-0.358029	down
TBX3	-4.11521	5.90928	-2.98021	0.008625	0.0913349	-2.63035	down
TMEM150B	-4.11021	2.57291	-3.9729	0.00103879	0.0344025	-0.666303	down
C9orf152	-4.08947	4.09717	-4.29865	0.000519683	0.0267453	-0.0192731	down
TRIM10	-4.08339	2.4448	-4.92586	0.000140035	0.0193202	1.20449	down
GNG2	-4.08307	4.27071	-4.31786	0.00049898	0.0265109	0.0187119	down
NPFFR2	-4.06702	2.80958	-3.68129	0.00193774	0.0435459	-1.2479	down
PLA2G4A	-4.06469	5.63184	-3.25934	0.00477433	0.0662012	-2.08534	down
CNTN1	-4.05588	7.04362	-4.58945	0.000281707	0.0224486	0.552685	down
C12orf75	-4.05294	7.59238	-4.56578	0.000296026	0.0224486	0.506399	down
LGSN	-4.04431	5.14628	-3.04224	0.00756725	0.0848191	-2.51017	down
RASSF6	-4.04357	6.85025	-3.11725	0.00645674	0.0775385	-2.36407	down
TMEM178B	-4.04306	3.97911	-4.73389	0.000208391	0.0210721	0.833983	down
EYA1	-4.03749	5.27638	-3.68609	0.00191796	0.0433142	-1.23834	down
PNMAL1	-4.01237	4.25205	-3.93294	0.0011313	0.0352427	-0.745957	down
COL21A1	-3.9896	4.54397	-3.44017	0.00324592	0.0544804	-1.72774	down
KRT20	-3.98164	2.70348	-4.15528	0.000704392	0.0298968	-0.303428	down
IBSP	-3.96065	2.62128	-3.54583	0.00258942	0.0487007	-1.51776	down
PLCL2	-3.95595	5.44771	-3.23634	0.00501384	0.067856	-2.1306	down
LINC00858	-3.95191	4.5104	-3.78439	0.00155411	0.0396855	-1.04225	down
CRISPLD1	-3.94431	3.81475	-4.53756	0.000314079	0.0228828	0.451126	down
IYD	-3.93507	4.28402	-3.26194	0.00474797	0.0662012	-2.08022	down
F2RL3	-3.89568	4.6095	-3.95356	0.00108259	0.034783	-0.704862	down
GPA33	-3.89262	2.7093	-3.44239	0.00323058	0.0544711	-1.72334	down
NKX1-2	-3.89257	5.81789	-4.37902	0.000438485	0.0251409	0.13946	down
MAPK10	-3.88988	3.18739	-4.58284	0.000285638	0.0224486	0.539749	down
ST18	-3.87907	3.02335	-4.58192	0.000286186	0.0224486	0.537961	down
TWIST2	-3.87816	4.39162	-3.8473	0.00135848	0.0377742	-0.916755	down
GABRR1	-3.87013	2.63422	-3.48417	0.00295453	0.0524366	-1.64038	down
LINC01091	-3.86997	2.35129	-4.28548	0.000534378	0.0270464	-0.0453261	down
C14orf105	-3.8547	2.78363	-3.70482	0.00184259	0.0423223	-1.20099	down
HOXB7	-3.85348	6.89183	-3.1035	0.00664753	0.0784703	-2.3909	down
XCL1	-3.85219	2.42477	-3.93652	0.00112269	0.0352314	-0.738819	down
AGR2	-3.83718	8.2168	-3.89935	0.00121545	0.0362055	-0.81293	down
GUCY1B3	-3.83288	6.11484	-4.4223	0.00040023	0.0242866	0.22474	down
KCNB2	-3.8318	2.45875	-3.80623	0.00148317	0.0389559	-0.998683	down
HOXC-AS3	-3.81249	3.86924	-4.72152	0.000213822	0.0210721	0.809987	down
STAU2-AS1	-3.81233	3.79619	-3.39248	0.00359413	0.0575388	-1.8223	down
C4BPA	-3.79971	2.62993	-3.64321	0.0021023	0.0446962	-1.32382	down
PMP2	-3.79318	2.85482	-3.54444	0.00259715	0.0487007	-1.52053	down
COL24A1	-3.76841	4.13262	-3.51587	0.00276084	0.0505278	-1.57736	down
IL20RB	-3.76163	7.80391	-3.42165	0.00337696	0.0557796	-1.76447	down
HOXA3	-3.7586	7.08774	-4.56566	0.000296106	0.0224486	0.506148	down
BCL2A1	-3.74181	3.78912	-3.07507	0.00705985	0.0808754	-2.44631	down
DDC	-3.7383	3.93353	-3.25915	0.00477623	0.0662012	-2.08571	down
SLC16A10	-3.71493	3.10524	-4.67019	0.000237965	0.0216878	0.710177	down
ERC2	-3.71421	3.50067	-5.51441	4.25e-05	0.0128973	2.31186	down
CXCL6	-3.69523	2.53107	-3.68799	0.00191016	0.0431805	-1.23454	down
HOXB5	-3.69471	4.92906	-3.22437	0.00514321	0.0685068	-2.15415	down
SLC7A2	-3.69032	6.5081	-3.97792	0.00102772	0.0342728	-0.656296	down
HOXB-AS3	-3.67372	3.05475	-5.61531	3.48e-05	0.0126006	2.49692	down
CLGN	-3.66999	4.25522	-3.54102	0.00261624	0.0489349	-1.52735	down
EPS8L3	-3.66742	2.80231	-3.4935	0.00289619	0.0519874	-1.62185	down
MAP2K6	-3.65229	4.81642	-3.35243	0.00391495	0.0599078	-1.90158	down
MUC22	-3.64979	4.22545	-4.14546	0.000719248	0.030026	-0.322928	down
EPHA1-AS1	-3.61182	3.40667	-3.64993	0.00207228	0.0445559	-1.31043	down
TM4SF4	-3.59816	1.98393	-3.87647	0.00127635	0.0369645	-0.858563	down
ABCA12	-3.59708	8.83679	-4.44318	0.000382999	0.0237547	0.265846	down
IL1B	-3.59574	6.03523	-4.80203	0.000180887	0.0210553	0.965969	down
FGB	-3.59511	2.46719	-3.0452	0.00752011	0.0844979	-2.50442	down
ERVMER34-1	-3.58824	6.29007	-4.47343	0.000359376	0.0234364	0.325311	down
KCNF1	-3.57833	4.06546	-5.40081	5.33e-05	0.0140148	2.10177	down
DYNC1I1	-3.5698	4.43572	-4.55923	0.000300121	0.0224486	0.493572	down
RAB38	-3.56749	7.423	-4.6751	0.000235537	0.0216498	0.719747	down
DLX6-AS1	-3.56394	3.91041	-3.92785	0.00114367	0.0352611	-0.756108	down
PRKG2	-3.56081	4.61716	-3.79628	0.00151509	0.039211	-1.01854	down
RGS2	-3.55952	7.03366	-5.77889	2.52e-05	0.0118436	2.79372	down
PTGFR	-3.5402	3.87852	-4.80129	0.000181165	0.0210553	0.964539	down
NR5A2	-3.52895	6.40494	-5.00602	0.000118755	0.0185587	1.35793	down
ABCC2	-3.52209	7.55725	-3.10661	0.00660389	0.0783595	-2.38483	down
DSG1	-3.52103	2.1565	-4.01725	0.000945027	0.0334665	-0.57796	down
HFM1	-3.5181	3.0106	-4.12272	0.000754885	0.0302537	-0.368109	down
GTF2H2	-3.51259	3.35262	-4.30634	0.00051129	0.0267453	-0.00405991	down
CHSY3	-3.50722	2.72373	-6.12039	1.3e-05	0.00932807	3.40016	down
ARHGEF38	-3.50443	4.39963	-3.25903	0.00477741	0.0662012	-2.08594	down
PNMA2	-3.48601	6.91778	-3.8567	0.00133145	0.0373738	-0.898004	down
HOTAIR	-3.48485	4.48704	-3.10385	0.00664258	0.0784703	-2.39021	down
GUCY1B2	-3.44568	4.0269	-3.5016	0.00284641	0.0515984	-1.60573	down
C8orf74	-3.44205	2.89954	-5.45975	4.74e-05	0.0128997	2.21101	down
MICU3	-3.4359	3.73715	-3.96566	0.00105497	0.0346202	-0.680731	down
RNF128	-3.43372	3.99999	-3.15976	0.00590005	0.0737424	-2.28093	down
EFCAB1	-3.43063	2.27213	-4.79039	0.000185307	0.0210553	0.943463	down
LGALS4	-3.42499	2.32541	-3.82324	0.00143019	0.0384516	-0.96475	down
CERKL	-3.42211	4.48677	-3.78331	0.00155772	0.0396855	-1.04442	down
CXorf57	-3.39409	3.53028	-6.33095	8.73e-06	0.00892274	3.76493	down
PLBD1	-3.38658	5.03521	-3.11862	0.00643797	0.0773537	-2.36139	down
BEST3	-3.38487	1.9375	-5.59101	3.65e-05	0.0127644	2.45247	down
MIR137HG	-3.38442	2.36959	-7.15335	1.94e-06	0.00569572	5.12122	down
STK24	-3.37181	9.93119	-2.91457	0.00990118	0.0976572	-2.75683	down
SULF1	-3.36228	2.92122	-3.21612	0.00523422	0.069021	-2.17036	down
SPRR1A	-3.35821	3.93346	-4.36894	0.000447914	0.0254266	0.119582	down
FEZF1-AS1	-3.35539	2.40059	-4.31885	0.000497932	0.0265109	0.0206747	down
SLFN11	-3.35129	5.20632	-3.35257	0.00391375	0.0599078	-1.9013	down
DDO	-3.33172	3.58831	-4.10187	0.000789137	0.03086	-0.409565	down
NOVA1	-3.31703	5.57394	-3.65663	0.00204278	0.0443383	-1.29707	down
LINC00649	-3.31456	7.38518	-3.44226	0.00323151	0.0544711	-1.7236	down
DHRS9	-3.29988	4.13738	-5.09309	9.94e-05	0.0177594	1.52372	down
LY75	-3.29891	4.16468	-3.45433	0.0031492	0.0542017	-1.69965	down
LRRIQ1	-3.29828	2.56308	-4.474	0.000358943	0.0234364	0.326436	down
DLX1	-3.29731	4.18259	-5.45305	4.8e-05	0.0129199	2.19861	down
FA2H	-3.28443	7.09999	-3.34474	0.00397973	0.0603598	-1.91679	down
SLC39A8	-3.26937	7.99705	-3.46051	0.00310784	0.0536995	-1.68737	down
SPERT	-3.26433	2.09105	-3.96447	0.00105766	0.0346202	-0.683108	down
PAPPA2	-3.24559	3.62703	-4.39879	0.000420567	0.0249177	0.178437	down
CXCL2	-3.24358	6.05612	-3.61792	0.00221924	0.0455741	-1.37422	down
MAGEC2	-3.23975	2.06388	-3.71649	0.00179715	0.0419701	-1.17772	down
ZPLD1	-3.23963	5.01123	-3.03939	0.00761292	0.0851323	-2.5157	down
DNALI1	-3.22989	2.47566	-3.80481	0.00148769	0.0390138	-1.00152	down
B4GALNT2	-3.2201	3.9077	-2.95506	0.00909374	0.0944259	-2.67889	down
AREG	-3.21657	3.59841	-3.17905	0.00566328	0.0721009	-2.24313	down
SH3RF3	-3.21549	3.81561	-4.15025	0.000711966	0.0299872	-0.31342	down
GRIA4	-3.17189	2.00726	-4.65724	0.00024448	0.0218015	0.684973	down
NAP1L5	-3.16076	5.68442	-4.61858	0.000265052	0.0219061	0.609573	down
CEACAM18	-3.15006	2.03209	-3.15527	0.0059566	0.0739995	-2.28973	down
ACSM4	-3.14818	2.97717	-5.53933	4.04e-05	0.0128973	2.3577	down
ENOX1	-3.13961	3.9335	-3.16668	0.00581398	0.0731207	-2.26737	down
HOXB8	-3.12836	5.4181	-3.47014	0.0030445	0.0532893	-1.66825	down
RIMKLA	-3.10584	3.83993	-3.60551	0.00227901	0.0458548	-1.39896	down
BAIAP2L2	-3.0976	4.87827	-5.4713	4.63e-05	0.0128973	2.23234	down
LGALS12	-3.08928	1.98294	-3.51739	0.00275191	0.0504856	-1.57435	down
HOXA2	-3.08924	3.2075	-4.44397	0.000382364	0.0237547	0.267396	down
CD163L1	-3.08694	7.2711	-4.04872	0.000883702	0.0326072	-0.515292	down
KRTAP4-1	-3.08467	3.69065	-3.50794	0.00280806	0.051178	-1.59313	down
RASSF10	-3.08293	6.36594	-3.18505	0.00559153	0.0716223	-2.23135	down
SCN8A	-3.07862	6.20666	-3.64012	0.00211629	0.0446962	-1.33	down
FGG	-3.07612	1.90714	-3.56645	0.0024777	0.0479952	-1.47674	down
FAM183A	-3.06742	2.17786	-3.89693	0.00122176	0.0362098	-0.817763	down
C4BPB	-3.04569	3.49207	-3.08766	0.00687428	0.0798289	-2.42179	down
COL28A1	-3.02029	6.60446	-3.16967	0.00577724	0.0726986	-2.26152	down
STARD8	-3.01071	3.06541	-3.98383	0.00101485	0.0341099	-0.64453	down
HABP2	-3.00936	2.93037	-3.23589	0.00501868	0.067856	-2.13149	down
LHX9	-3.00896	2.93697	-3.10259	0.00666045	0.0785457	-2.39269	down
CCL20	-2.99514	3.64198	-3.49747	0.0028717	0.0518313	-1.61396	down
MUC5AC	-2.98763	1.5998	-2.91013	0.00999368	0.0979963	-2.76534	down
EOMES	-2.98226	3.43158	-3.8259	0.00142208	0.0384095	-0.95944	down
LINC00923	-2.97184	1.89312	-3.34714	0.00395936	0.0602249	-1.91204	down
TMPRSS11E	-2.9692	7.52577	-3.46129	0.00310263	0.053689	-1.68581	down
SLC26A9	-2.95496	2.16132	-4.02822	0.000923186	0.0331407	-0.55612	down
HDX	-2.94967	6.05309	-2.96232	0.00895586	0.093554	-2.66488	down
ST6GALNAC5	-2.94519	7.2796	-4.13446	0.000736269	0.0302537	-0.34478	down
MTMR8	-2.94503	4.7686	-4.4403	0.000385335	0.0237547	0.260167	down
SLIT2	-2.93428	6.72859	-6.49674	6.4e-06	0.00892274	4.04715	down
FAM90A1	-2.92648	3.0301	-3.01246	0.00805825	0.0875765	-2.56794	down
DPCR1	-2.92582	3.85998	-3.32245	0.00417353	0.0614469	-1.96085	down
TPRG1	-2.92566	4.51569	-4.22722	0.000604608	0.0280554	-0.160701	down
SPRR2A	-2.9248	2.24306	-3.67327	0.00197132	0.0437691	-1.26391	down
LAMB1	-2.92039	11.2161	-3.80393	0.0014905	0.0390138	-1.00328	down
TNIP3	-2.91689	2.89958	-3.40436	0.0035041	0.0568125	-1.79877	down
SERPINA4	-2.89186	2.51276	-3.63672	0.00213174	0.0447411	-1.33677	down
FOXD4	-2.88921	2.94492	-4.69417	0.000226355	0.0214868	0.75685	down
ISL2	-2.87307	2.13976	-3.78933	0.00153779	0.0395329	-1.03241	down
CNGB3	-2.8641	2.12662	-3.48283	0.00296303	0.052506	-1.64305	down
MIR146A	-2.86144	2.72911	-3.78089	0.00156581	0.0396855	-1.04925	down
CD22	-2.86109	6.61184	-3.37162	0.00375779	0.0588083	-1.8636	down
SPRR2E	-2.85716	1.42858	-3.31422	0.00424737	0.0620875	-1.97709	down
MILR1	-2.84537	5.56646	-4.79552	0.000183348	0.0210553	0.953371	down
MAGEA12	-2.84097	2.93297	-3.93749	0.00112035	0.0352314	-0.736879	down
IL1R2	-2.84032	2.64727	-4.26828	0.000554199	0.0274082	-0.0793564	down
FOXA1	-2.82986	9.85153	-3.17317	0.0057345	0.072364	-2.25466	down
PI15	-2.81729	1.83493	-3.58082	0.00240266	0.0472214	-1.44813	down
PIK3AP1	-2.81678	7.01145	-4.00236	0.000975514	0.0336777	-0.607613	down
TMEM27	-2.815	7.46705	-3.15014	0.00602178	0.0744129	-2.29977	down
VASH2	-2.81464	6.01002	-3.71962	0.00178513	0.0419658	-1.17146	down
EGFR	-2.81426	14.9063	-5.67214	3.11e-05	0.01239	2.60047	down
DEFB132	-2.80639	1.6459	-3.34609	0.0039683	0.0602807	-1.91413	down
CASC8	-2.8045	6.62895	-4.29814	0.000520245	0.0267453	-0.0202824	down
MMP1	-2.79218	4.42563	-4.50848	0.000333852	0.023332	0.394116	down
SP9	-2.79044	2.15767	-3.47252	0.00302906	0.0531818	-1.66352	down
ARHGAP25	-2.78117	2.59251	-3.68075	0.00194	0.0435538	-1.24899	down
FAR2P1	-2.78096	1.60643	-3.97195	0.0010409	0.0344112	-0.668194	down
LPAR5	-2.77679	4.58226	-4.01243	0.00095478	0.0336092	-0.587548	down
SH2D1B	-2.77084	2.04046	-4.25951	0.000564598	0.0275401	-0.0967278	down
GJB2	-2.76269	6.59287	-3.08153	0.00696412	0.0803382	-2.43375	down
VAMP5	-2.74	8.04874	-2.94363	0.00931496	0.0953831	-2.70092	down
TLDC2	-2.72884	3.59354	-3.40302	0.0035141	0.0568946	-1.80141	down
FAM26F	-2.72116	2.4419	-3.93253	0.00113229	0.0352427	-0.746772	down
SIGLEC12	-2.70809	1.35404	-3.89033	0.00123912	0.0364193	-0.830934	down
PIP4K2C	-2.70211	13.2732	-3.94922	0.00109265	0.0349113	-0.713499	down
ADAM28	-2.70087	7.37168	-4.0736	0.000838082	0.0317957	-0.465781	down
MMP10	-2.7005	2.84128	-3.37599	0.00372296	0.0585765	-1.85497	down
IGDCC4	-2.68632	6.38392	-3.17363	0.00572883	0.072364	-2.25375	down
MYOM2	-2.67955	1.74832	-4.21976	0.000614252	0.0281608	-0.175487	down
MAG	-2.67379	2.06357	-3.65189	0.00206363	0.0444954	-1.30653	down
TTC6	-2.6703	4.43106	-3.20189	0.00539497	0.0698082	-2.19831	down
FOXD1	-2.64565	1.67004	-7.83116	6.03e-07	0.00523362	6.15711	down
SLC2A13	-2.64031	6.38596	-4.47757	0.00035626	0.0234364	0.333446	down
GPX2	-2.62766	6.26361	-3.04788	0.00747767	0.0841864	-2.49922	down
SOX21-AS1	-2.62709	5.41067	-2.95592	0.0090773	0.0943502	-2.67723	down
PDX1	-2.62314	1.91725	-5.28288	6.76e-05	0.015325	1.88174	down
BTBD19	-2.62167	6.15392	-4.22593	0.000606262	0.0280554	-0.163253	down
TNFSF15	-2.61876	7.74393	-4.81605	0.000175709	0.0210553	0.993044	down
FXYD2	-2.61545	1.58994	-3.79065	0.00153345	0.0395055	-1.02978	down
RGS22	-2.61498	1.30749	-4.80721	0.000178956	0.0210553	0.975974	down
NMU	-2.60667	4.56927	-3.35937	0.00385735	0.0595036	-1.88785	down
IFI44L	-2.59382	9.8072	-3.05098	0.00742882	0.0837601	-2.49319	down
PLSCR2	-2.59089	1.90374	-3.7535	0.00166029	0.0406546	-1.10388	down
TFF2	-2.58693	1.42624	-3.9159	0.00117324	0.0355029	-0.779938	down
KHDC1L	-2.58524	2.03441	-3.04197	0.00757159	0.0848263	-2.51069	down
SH3RF3-AS1	-2.5822	1.2911	-5.00769	0.000118347	0.0185587	1.36113	down
SIRPB2	-2.58211	4.48817	-3.1801	0.00565067	0.072017	-2.24107	down
TRNP1	-2.57298	9.73419	-4.05953	0.000863581	0.0323341	-0.493778	down
SPARCL1	-2.56634	3.5659	-2.9283	0.00961974	0.0967238	-2.73042	down
SH3BGRL2	-2.56296	9.48335	-3.32985	0.00410819	0.0611821	-1.94623	down
SLC22A18AS	-2.56135	5.50573	-4.23561	0.000593944	0.0280554	-0.144073	down
RLN1	-2.55826	1.80045	-3.46485	0.00307913	0.0536546	-1.67875	down
MIR3150A	-2.54772	1.45638	-6.19387	1.13e-05	0.00932807	3.52825	down
AWAT2	-2.54762	1.27381	-4.3692	0.000447669	0.0254266	0.120093	down
ADH6	-2.54661	2.58552	-3.48229	0.0029664	0.052525	-1.6441	down
TSPAN1	-2.54581	10.4617	-3.57792	0.00241759	0.047352	-1.45389	down
CLVS1	-2.54185	1.65345	-4.03408	0.000911715	0.0330544	-0.544442	down
CSAG1	-2.54019	2.11903	-4.22021	0.000613665	0.0281608	-0.174594	down
DLX6	-2.53997	3.05312	-3.14366	0.0061051	0.0748577	-2.31244	down
FOXQ1	-2.53608	7.3124	-2.95818	0.0090342	0.0941145	-2.67287	down
KRT23	-2.52684	1.59848	-4.76223	0.000196464	0.0210553	0.888946	down
TAS2R38	-2.52176	1.66758	-3.71394	0.00180698	0.0419701	-1.1828	down
SLC28A3	-2.51951	5.78374	-3.02547	0.00784005	0.0862651	-2.54272	down
C1QTNF1-AS1	-2.51264	1.91271	-3.36267	0.00383033	0.0593273	-1.88133	down
RASAL1	-2.5124	6.61504	-3.28424	0.00452772	0.0642161	-2.03627	down
LIPM	-2.51035	1.86188	-3.60903	0.0022619	0.0457039	-1.39195	down
LINC00992	-2.51011	2.15235	-3.81087	0.00146854	0.0387048	-0.989432	down
NCCRP1	-2.50455	2.87339	-3.77751	0.00157718	0.0396855	-1.05599	down
OVGP1	-2.49761	5.91728	-3.14103	0.00613925	0.0751056	-2.31758	down
CYP4F29P	-2.49408	1.54513	-4.11438	0.000768411	0.0303609	-0.3847	down
SEC61G	-2.48817	13.1924	-4.1023	0.000788419	0.03086	-0.408715	down
CDK4	-2.47892	13.2151	-3.57405	0.00243772	0.0475023	-1.46161	down
THBS4	-2.47667	2.6754	-3.02951	0.00777336	0.0860496	-2.53487	down
OOEP	-2.47526	4.05831	-2.97795	0.00866618	0.091531	-2.63472	down
ELOVL7	-2.47426	8.67775	-5.36811	5.69e-05	0.0143612	2.04094	down
PLCB2	-2.46668	6.593	-3.0119	0.00806772	0.0875962	-2.56902	down
GRB14	-2.46618	7.26166	-3.97065	0.0010438	0.0344342	-0.670797	down
GOLGA8A	-2.46547	6.06475	-3.15669	0.00593858	0.0739346	-2.28693	down
APOH	-2.45644	2.10411	-2.9497	0.00919679	0.0949127	-2.68922	down
TBC1D30	-2.45497	9.56408	-4.57812	0.000288471	0.0224486	0.530536	down
TMPRSS4	-2.45428	8.55767	-3.06954	0.00714302	0.0815831	-2.45709	down
PTPN13	-2.45229	9.18047	-4.02312	0.000933271	0.0332364	-0.566267	down
MAGEA5	-2.44667	1.62201	-3.33012	0.00410578	0.0611821	-1.94568	down
ARMC4	-2.44105	3.60108	-4.0196	0.000940291	0.0333505	-0.573267	down
OS9	-2.43951	13.7542	-3.11311	0.00651365	0.0779356	-2.37216	down
PPP1R9A	-2.43922	8.06276	-3.67943	0.0019455	0.0436186	-1.25162	down
ST3GAL5	-2.42346	7.92344	-3.57261	0.00244521	0.0475207	-1.46446	down
MTTP	-2.40919	1.71471	-4.1872	0.000658208	0.0287168	-0.240066	down
SULT1C2	-2.40705	4.69612	-2.94553	0.00927779	0.0952921	-2.69726	down
COL9A2	-2.40579	6.03506	-3.3991	0.00354362	0.0570169	-1.80918	down
HIST3H2A	-2.40452	6.63326	-3.3544	0.00389849	0.0598328	-1.89768	down
IL36G	-2.39491	2.58065	-2.9698	0.00881614	0.0925918	-2.65046	down
PDCL3P4	-2.38887	4.23043	-3.16384	0.00584917	0.0733767	-2.27293	down
TMEM45B	-2.38873	7.59744	-2.92331	0.00972108	0.097109	-2.74002	down
CXCL3	-2.38101	4.37559	-2.91874	0.00981476	0.0972844	-2.7488	down
MANSC1	-2.37934	8.46921	-3.22856	0.00509753	0.0681832	-2.1459	down
DEFB4A	-2.37756	1.18878	-2.93893	0.0094073	0.0955643	-2.70996	down
DLG3-AS1	-2.3708	1.92431	-4.12659	0.000748699	0.0302537	-0.360422	down
RGPD2	-2.37022	1.31788	-3.74538	0.00168942	0.0408342	-1.12009	down
PLLP	-2.36981	6.71253	-3.11282	0.00651762	0.0779422	-2.37272	down
GNS	-2.36724	13.4189	-3.58941	0.0023589	0.0466014	-1.43102	down
HS3ST1	-2.36429	7.90344	-6.1194	1.3e-05	0.00932807	3.39842	down
C1orf105	-2.35548	1.88994	-3.1645	0.00584096	0.073339	-2.27164	down
CASC16	-2.34947	1.17473	-3.0702	0.00713298	0.0815091	-2.4558	down
XDH	-2.32694	6.69017	-3.1328	0.00624738	0.0758606	-2.33368	down
ASPH	-2.31464	14.1121	-3.98509	0.00101212	0.0341099	-0.642011	down
RBM11	-2.30935	3.13638	-3.26685	0.00469853	0.0657019	-2.07053	down
COL17A1	-2.30519	11.8753	-4.11567	0.000766304	0.03033	-0.382135	down
SCN9A	-2.30295	2.46626	-3.15851	0.0059157	0.0738316	-2.28337	down
PTHLH	-2.28447	6.51222	-3.33595	0.00405505	0.0607396	-1.93417	down
LANCL2	-2.28327	11.8934	-4.35447	0.000461814	0.025713	0.09103	down
GCHFR	-2.26716	5.79957	-2.97881	0.00865035	0.0914482	-2.63304	down
NFKBIZ	-2.25801	9.8614	-4.54513	0.000309125	0.0225938	0.465971	down
DDX43	-2.25572	6.99219	-4.65607	0.000245082	0.0218015	0.68268	down
ANXA2R	-2.24743	6.21511	-3.93069	0.00113676	0.0352611	-0.75045	down
EBI3	-2.24525	4.13453	-4.25457	0.000570537	0.027589	-0.106504	down
MAP3K15	-2.22833	2.19817	-2.98897	0.00846726	0.0901842	-2.61341	down
VEPH1	-2.22633	4.37479	-3.96005	0.00106767	0.0346356	-0.691908	down
C1orf21	-2.1952	7.19723	-3.72903	0.00174956	0.041649	-1.1527	down
VOPP1	-2.18896	11.8857	-4.49067	0.000346583	0.0234364	0.359165	down
SLC22A2	-2.18532	1.3354	-4.3799	0.000437667	0.0251409	0.141204	down
HMGA2	-2.1752	10.434	-2.94672	0.00925462	0.0951969	-2.69497	down
SHC4	-2.16834	2.6147	-3.42317	0.00336604	0.0557602	-1.76147	down
CLNK	-2.16316	1.50681	-3.02063	0.00792048	0.0868216	-2.5521	down
NUP62CL	-2.15991	6.76835	-4.87824	0.000154494	0.0200079	1.11295	down
FAM66B	-2.15852	2.01408	-3.06464	0.00721733	0.0820164	-2.46662	down
BIK	-2.15836	7.59247	-3.74565	0.00168844	0.0408342	-1.11955	down
SLC6A14	-2.15357	4.75613	-3.41573	0.00341999	0.0561633	-1.77623	down
FEZF1	-2.14928	1.07464	-4.92387	0.00014061	0.0193202	1.20067	down
TBK1	-2.14426	11.3129	-4.30865	0.000508793	0.0267453	0.000513987	down
TNKS2-AS1	-2.14385	1.91784	-3.17551	0.00570605	0.072364	-2.25007	down
AMY2B	-2.14092	3.3188	-3.32412	0.00415863	0.0613788	-1.95753	down
CEACAM1	-2.13381	8.01029	-3.7785	0.00157384	0.0396855	-1.05402	down
DNAH7	-2.13324	4.10997	-3.4131	0.00343927	0.056277	-1.78144	down
NEB	-2.12814	7.14395	-3.38021	0.00368953	0.0582427	-1.8466	down
ANKRD20A5P	-2.12591	5.26728	-3.04738	0.00748556	0.0842045	-2.50019	down
HSD11B1	-2.12173	2.19003	-3.00094	0.00825635	0.0887695	-2.59025	down
LRP2	-2.11941	1.27775	-5.68566	3.03e-05	0.0123597	2.62505	down
PCAT1	-2.11501	2.73511	-2.93321	0.00952117	0.0963225	-2.72099	down
CD163	-2.10653	1.50223	-2.96995	0.00881322	0.0925918	-2.65016	down
CNTNAP3	-2.10557	6.24595	-3.86001	0.00132207	0.0373738	-0.891407	down
CNGA1	-2.09384	4.1891	-4.02438	0.000930771	0.0332364	-0.563763	down
LINC01146	-2.09303	1.04651	-3.45841	0.00312182	0.0539004	-1.69154	down
ASCL2	-2.09061	1.76629	-3.47697	0.00300035	0.0529213	-1.65467	down
SPIC	-2.08946	1.17751	-3.54074	0.00261779	0.0489349	-1.5279	down
CATSPERB	-2.08122	2.65757	-3.36126	0.00384184	0.059385	-1.88411	down
PDGFRL	-2.06975	6.43243	-3.42818	0.00333022	0.0555693	-1.75154	down
RAPGEF3	-2.0687	6.06176	-4.97736	0.000125952	0.0189644	1.30316	down
WNT8B	-2.06747	2.42517	-3.44884	0.00318635	0.0543586	-1.71054	down
FER1L6	-2.06677	1.36714	-2.96266	0.00894954	0.0935307	-2.66423	down
LSP1P3	-2.066	1.64481	-3.37125	0.00376083	0.0588083	-1.86435	down
DRP2	-2.05879	2.82766	-3.84034	0.00137886	0.0378996	-0.930648	down
KRT12	-2.04947	1.28442	-3.9648	0.00105691	0.0346202	-0.682452	down
BEND4	-2.04555	1.02278	-3.83517	0.00139419	0.0380607	-0.940963	down
FAM84B	-2.04179	12.714	-3.3813	0.00368095	0.0581555	-1.84444	down
SORT1	-2.03267	10.2721	-3.22574	0.0051282	0.0684069	-2.15145	down
IGF2	-2.02905	3.7414	-3.86024	0.00132141	0.0373738	-0.890939	down
TMEM105	-2.024	5.62861	-2.92513	0.00968415	0.0969467	-2.73653	down
CXADR	-2.02243	10.8507	-4.01214	0.00095537	0.0336092	-0.588126	down
SPATA6L	-2.01765	5.40121	-3.01748	0.00797335	0.0870675	-2.55821	down
MYRFL	-2.01482	1.09849	-6.45042	6.97e-06	0.00892274	3.96876	down
INPP1	-2.01465	8.11182	-2.91662	0.00985854	0.0974485	-2.75287	down
EFR3B	-2.01257	4.38774	-2.95198	0.00915279	0.0945747	-2.68482	down
PLA2G16	-2.00644	10.4074	-3.10229	0.00666461	0.0785457	-2.39326	down
CLIC2	-1.99695	8.14965	-2.95707	0.00905546	0.0942501	-2.67502	down
PTAFR	-1.98968	8.30429	-3.36882	0.00378037	0.0588723	-1.86915	down
HAP1	-1.98675	3.90317	-5.24107	7.35e-05	0.0156812	1.80327	down
2020-03-01	-1.986	5.71951	-3.84574	0.00136302	0.0377742	-0.91987	down
DOK4	-1.98452	8.5916	-3.15533	0.00595582	0.0739995	-2.28961	down
ARSH	-1.98419	1.23481	-3.21889	0.00520349	0.0688492	-2.16492	down
NHLRC4	-1.98278	1.8768	-2.92219	0.00974407	0.097109	-2.74218	down
KCNMB2	-1.97951	2.08853	-3.14671	0.00606575	0.0745654	-2.30648	down
ALPK3	-1.97046	9.84297	-3.25107	0.00485914	0.0667436	-2.10162	down
CYP2C18	-1.96848	1.38779	-3.17288	0.00573801	0.072364	-2.25523	down
DNM3	-1.94854	7.45065	-4.27371	0.000547866	0.0274082	-0.0686177	down
CCDC148	-1.94338	5.71902	-3.22423	0.00514467	0.0685068	-2.15441	down
RLN2	-1.94154	4.25043	-4.25494	0.000570095	0.027589	-0.10578	down
PTX3	-1.93855	4.26217	-3.29415	0.00443309	0.0636117	-2.01672	down
FOXD2-AS1	-1.93445	6.91139	-3.77998	0.00156885	0.0396855	-1.05106	down
ADORA1	-1.9295	6.73528	-3.15946	0.00590387	0.0737424	-2.28152	down
BTC	-1.92807	7.3166	-3.22301	0.00515807	0.0685899	-2.15682	down
MYRF	-1.92471	8.39395	-6.07216	1.43e-05	0.00932807	3.31561	down
FAM24B	-1.92021	2.6393	-3.22236	0.00516521	0.0686206	-2.1581	down
EGF	-1.91476	5.74378	-3.6895	0.001904	0.0430839	-1.23154	down
TXK	-1.91293	5.11198	-4.03581	0.00090836	0.032985	-0.540999	down
VWCE	-1.91156	2.921	-2.94141	0.00935843	0.0953984	-2.70519	down
RAD21L1	-1.90895	1.19719	-3.1102	0.00655383	0.077972	-2.37782	down
LRRC8B	-1.89861	9.44944	-4.0271	0.000925378	0.0331407	-0.558335	down
PSORS1C3	-1.89721	0.948604	-3.40702	0.0034842	0.0566108	-1.79349	down
TNFRSF10C	-1.89111	5.5895	-3.09728	0.0067357	0.0788197	-2.40304	down
ABCC6P2	-1.8851	1.42871	-3.95815	0.00107202	0.0346883	-0.695706	down
2020-03-01	-1.88049	7.3941	-3.97337	0.00103775	0.0344025	-0.665368	down
LCP1	-1.87696	12.0908	-4.07778	0.000830655	0.0316715	-0.457465	down
PRRT3-AS1	-1.87516	5.27181	-3.3843	0.00365745	0.0580005	-1.8385	down
NRXN2	-1.87283	1.35136	-3.23276	0.00505219	0.0680676	-2.13765	down
DDX11-AS1	-1.86947	3.84966	-3.29397	0.00443476	0.0636117	-2.01707	down
GALNTL6	-1.86758	1.42854	-2.93685	0.00944866	0.0958568	-2.71398	down
GPHA2	-1.86051	1.1521	-3.18598	0.00558056	0.0715218	-2.22954	down
GGT3P	-1.8578	1.17161	-3.20677	0.00533933	0.0694695	-2.18873	down
TNFSF13	-1.85102	6.99914	-3.7031	0.00184941	0.0423512	-1.20443	down
PI3	-1.84484	1.35876	-3.48356	0.00295838	0.0524642	-1.64159	down
LONRF2	-1.84468	3.79447	-3.61704	0.00222342	0.045578	-1.37597	down
DSG4	-1.84288	0.92144	-3.03934	0.00761379	0.0851323	-2.5158	down
UBE2W	-1.83914	11.1547	-3.3027	0.00435304	0.0630681	-1.99985	down
CRYZ	-1.83745	9.99116	-4.8293	0.000170949	0.0210553	1.01864	down
AMIGO2	-1.83679	11.6256	-3.03845	0.00762798	0.0851454	-2.51752	down
MIOX	-1.8307	1.87282	-3.10486	0.00662842	0.0784229	-2.38825	down
NDUFA4L2	-1.83026	4.46558	-3.34203	0.0040028	0.0604843	-1.92215	down
SEMA4A	-1.82979	6.91624	-2.93643	0.00945699	0.0958988	-2.71479	down
RSPH4A	-1.82608	1.36632	-2.97689	0.00868544	0.0916499	-2.63676	down
SLFN12L	-1.82442	3.60263	-2.93972	0.00939178	0.0954915	-2.70845	down
STAU2	-1.82259	10.8215	-3.08274	0.00694621	0.0801758	-2.43138	down
TAAR3	-1.82181	0.935597	-3.14781	0.00605154	0.074551	-2.30431	down
CETN4P	-1.81096	1.0053	-4.49153	0.000345953	0.0234364	0.360865	down
MRGPRX2	-1.81088	0.905441	-3.75191	0.00166596	0.0406875	-1.10706	down
MAMLD1	-1.80371	8.04412	-3.72696	0.00175731	0.0417467	-1.15682	down
SHROOM2	-1.79435	8.49045	-5.72757	2.79e-05	0.0118436	2.70103	down
HYPK	-1.79229	2.61723	-3.70651	0.00183593	0.0422117	-1.19761	down
CKLF-CMTM1	-1.78811	3.10049	-3.19441	0.00548141	0.0706071	-2.21299	down
CD38	-1.77968	1.40182	-3.41648	0.00341448	0.0561633	-1.77473	down
RAB39B	-1.76926	2.0353	-3.16631	0.00581862	0.0731387	-2.2681	down
DDAH1	-1.76351	11.3984	-6.31627	8.97e-06	0.00892274	3.73974	down
LINC01106	-1.76296	4.64793	-3.00682	0.00815456	0.0883044	-2.57886	down
BDH1	-1.75894	7.74717	-3.07811	0.00701469	0.0806002	-2.44041	down
OTUB2	-1.75649	9.06066	-3.41594	0.00341846	0.0561633	-1.77581	down
HOOK1	-1.7541	10.0875	-3.66702	0.00199784	0.0441415	-1.27636	down
UGT2B7	-1.75032	0.981149	-3.48551	0.00294605	0.0524366	-1.63771	down
ECT2L	-1.75016	1.4384	-3.72372	0.00176954	0.0418633	-1.16329	down
WDYHV1	-1.74779	9.26582	-5.28229	6.77e-05	0.015325	1.88064	down
SPRY1	-1.74724	7.78384	-3.58363	0.00238826	0.0470192	-1.44254	down
LRRC37A6P	-1.74565	4.7028	-3.63933	0.00211983	0.0446962	-1.33155	down
BTG3	-1.7454	9.99674	-4.5868	0.000283274	0.0224486	0.547509	down
KRT15	-1.73841	8.53187	-3.3479	0.00395298	0.0602079	-1.91054	down
DSTNP2	-1.72705	8.04033	-3.11651	0.00646691	0.0775792	-2.36552	down
HNF1A	-1.72672	5.66151	-3.31081	0.00427836	0.0623553	-1.98382	down
ISPD-AS1	-1.72464	2.14748	-3.23098	0.00507133	0.0681832	-2.14114	down
LINC01123	-1.72326	4.66188	-3.37729	0.0037126	0.0584939	-1.85238	down
RAB41	-1.72175	3.21855	-3.52154	0.00272759	0.0502003	-1.5661	down
CMTM1	-1.71693	5.43675	-5.32997	6.15e-05	0.0147239	1.96982	down
GALNT5	-1.71211	10.8563	-4.30973	0.000507632	0.0267453	0.00264851	down
ANKRD18B	-1.7097	6.12396	-3.8691	0.00129663	0.0372166	-0.873272	down
ABCA13	-1.70929	5.58048	-3.99943	0.000981629	0.033725	-0.613448	down
HOXB-AS1	-1.69278	1.06625	-4.44851	0.000378727	0.0237547	0.276324	down
RHBDL1	-1.68906	4.4615	-3.01933	0.00794221	0.0869299	-2.55462	down
PRKAB1	-1.68614	10.0213	-4.44987	0.000377645	0.0237547	0.278997	down
PCED1B-AS1	-1.68469	1.61603	-2.99783	0.00831072	0.0892183	-2.59628	down
PGK2	-1.67691	1.00806	-4.97716	0.000126004	0.0189644	1.30278	down
AK9	-1.67477	6.07194	-3.09651	0.00674677	0.0788283	-2.40455	down
LAMA5	-1.66892	12.8225	-2.91742	0.0098421	0.0974485	-2.75135	down
HMGN3-AS1	-1.66463	5.93798	-3.58439	0.00238436	0.0469827	-1.44101	down
CCNYL2	-1.64996	0.824981	-3.68272	0.00193184	0.0434987	-1.24506	down
RBM10	-1.64996	10.2569	-3.94655	0.0010989	0.0349646	-0.718826	down
MALRD1	-1.64653	2.47441	-3.04256	0.0075622	0.0848041	-2.50955	down
CD48	-1.6287	1.13763	-2.92734	0.00963925	0.0967959	-2.73227	down
PMCH	-1.62515	1.10474	-3.36526	0.00380915	0.0591595	-1.87619	down
DBIL5P	-1.62472	3.79724	-3.03694	0.00765244	0.0853143	-2.52046	down
CYP19A1	-1.62198	2.17102	-3.10159	0.00667451	0.0785861	-2.39463	down
ATOH7	-1.61049	1.05845	-3.02243	0.00789041	0.0866581	-2.54861	down
PRKACB	-1.60779	10.2116	-3.96244	0.00106224	0.0346356	-0.68715	down
ATP6V1C1	-1.60702	12.555	-3.88847	0.00124406	0.0364875	-0.834644	down
LGALS7B	-1.59786	0.798928	-3.77166	0.00159704	0.039799	-1.06766	down
ABCC3	-1.59744	10.8539	-5.03811	0.000111193	0.0185587	1.41914	down
FZD5	-1.59558	9.87276	-3.83329	0.0013998	0.0380827	-0.944712	down
EGLN2	-1.59396	6.41024	-5.17486	8.41e-05	0.0160359	1.67855	down
RRAGD	-1.59247	7.44945	-4.39701	0.000422152	0.0249177	0.174924	down
FNIP2	-1.5854	10.4953	-3.62203	0.00219979	0.0453375	-1.36603	down
HOXA5	-1.57044	5.81366	-3.97029	0.0010446	0.0344342	-0.671511	down
TCEB1	-1.56819	11.2658	-3.16477	0.00583764	0.0733376	-2.27111	down
SRPX2	-1.56542	10.085	-5.32775	6.17e-05	0.0147239	1.96568	down
DDX26B	-1.56426	7.47242	-5.72888	2.78e-05	0.0118436	2.70341	down
GPR34	-1.54956	0.955787	-3.28187	0.00455061	0.0644609	-2.04093	down
KCNIP4	-1.53428	4.89718	-3.27406	0.00462698	0.0652016	-2.05634	down
SLC44A3	-1.53417	8.53215	-3.57661	0.0024244	0.0474449	-1.45651	down
ZFPM2	-1.53087	4.92897	-3.80039	0.00150183	0.0390867	-1.01034	down
CCDC7	-1.53028	4.42174	-4.77492	0.000191356	0.0210553	0.913513	down
KCNAB1	-1.52817	4.48801	-4.81641	0.000175575	0.0210553	0.993757	down
ARHGDIB	-1.51949	11.5014	-3.12028	0.00641536	0.0771731	-2.35814	down
GTSF1	-1.51804	0.759021	-2.95613	0.0090734	0.0943502	-2.67684	down
C12orf56	-1.50936	0.814897	-3.09859	0.00671702	0.0786942	-2.40048	down
CAPZA3	-1.50429	0.752145	-3.44031	0.00324498	0.0544804	-1.72747	down
M1AP	-1.50242	0.751211	-3.94048	0.00111324	0.0351709	-0.730928	down
NOX1	-1.49632	4.22074	-3.21658	0.00522913	0.069021	-2.16946	down
OR7E14P	-1.49543	5.30241	-3.23834	0.00499254	0.0677448	-2.12667	down
C5orf63	-1.49242	4.61918	-3.54925	0.00257056	0.048681	-1.51096	down
2020-03-09	-1.49096	9.001	-3.07621	0.00704283	0.0807209	-2.44409	down
C1orf100	-1.48967	1.22407	-2.94046	0.00937713	0.0954698	-2.70702	down
FOXD2	-1.48869	6.34453	-2.99045	0.00844092	0.0900246	-2.61055	down
MIR548C	-1.48603	0.743013	-3.15148	0.00600458	0.0742651	-2.29713	down
SPSB2	-1.48318	8.97456	-3.29815	0.00439539	0.0633607	-2.00881	down
CCDC169	-1.46663	4.77299	-3.65022	0.00207099	0.0445559	-1.30985	down
CCDC68	-1.45681	7.65158	-2.91445	0.0099036	0.0976572	-2.75705	down
GIPC2	-1.45666	1.12208	-3.23014	0.0050804	0.0681832	-2.14279	down
CDC7	-1.45159	8.9419	-3.3618	0.00383738	0.0593562	-1.88303	down
CKAP4	-1.45042	11.4051	-3.02527	0.00784331	0.0862651	-2.54311	down
PRMT6	-1.44764	9.59437	-3.42456	0.00335604	0.0557511	-1.75871	down
GDF15	-1.44307	9.1133	-4.40821	0.000412297	0.0248214	0.196989	down
TCTEX1D4	-1.43417	3.12823	-2.92489	0.00968894	0.0969467	-2.73698	down
ARHGEF4	-1.41799	8.2219	-4.0499	0.000881493	0.0325782	-0.512955	down
AIF1L	-1.41185	10.0211	-4.765	0.000195339	0.0210553	0.894306	down
SLC22A18	-1.40518	8.11873	-4.74596	0.000203222	0.0210721	0.857411	down
GJA3	-1.40059	4.09833	-3.40523	0.00349758	0.0567476	-1.79704	down
SPRY2	-1.39691	8.58206	-5.03767	0.000111293	0.0185587	1.4183	down
RASSF5	-1.396	8.05505	-3.33447	0.00406791	0.0608644	-1.9371	down
LINC00589	-1.39569	0.877232	-3.27585	0.00460938	0.0650116	-2.05281	down
PARD6A	-1.39538	5.54434	-3.34945	0.00393987	0.0600978	-1.90747	down
ST3GAL1	-1.39001	9.97083	-3.42348	0.0033638	0.0557602	-1.76085	down
EFR3A	-1.38808	12.4122	-4.38023	0.000437369	0.0251409	0.141841	down
RPL9	-1.3865	9.09884	-3.54545	0.00259154	0.0487007	-1.51853	down
LINC00526	-1.38488	4.92008	-2.93802	0.00942541	0.0956633	-2.71172	down
TMEM164	-1.38158	10.7856	-5.31827	6.29e-05	0.0147239	1.94796	down
RBPMS-AS1	-1.37601	4.99695	-3.65287	0.0020593	0.044444	-1.30457	down
RPS15AP10	-1.37472	0.930097	-5.76122	2.61e-05	0.0118436	2.76184	down
MLLT3	-1.36023	9.94095	-3.05484	0.00736844	0.0832845	-2.48568	down
HMGN5	-1.35871	7.67779	-3.49899	0.00286234	0.0517884	-1.61092	down
ZNHIT6	-1.35808	10.8863	-4.43787	0.000387311	0.0237547	0.255389	down
JMJD7-PLA2G4B	-1.35312	4.62171	-3.23347	0.00504456	0.0680049	-2.13625	down
CATSPER1	-1.34755	5.88738	-3.52701	0.00269586	0.0498708	-1.55522	down
KLHL23	-1.34629	9.83558	-4.70478	0.000221409	0.0212822	0.77746	down
C11orf1	-1.34621	8.50555	-3.46339	0.00308879	0.0536546	-1.68166	down
RPL21P44	-1.34581	1.23994	-3.25509	0.00481768	0.0665152	-2.0937	down
CH25H	-1.34508	0.861923	-3.64135	0.00211072	0.0446962	-1.32754	down
TMED5	-1.34324	11.8873	-3.92414	0.00115277	0.0353038	-0.763509	down
TMEM154	-1.341	8.64018	-3.38594	0.00364462	0.0579015	-1.83524	down
RBM26-AS1	-1.33604	4.75235	-3.02623	0.00782741	0.0862146	-2.54124	down
BHLHB9	-1.33558	8.62508	-2.94103	0.00936587	0.0953984	-2.70592	down
MSL3P1	-1.33403	8.34255	-3.70762	0.00183158	0.0421539	-1.1954	down
KLRG2	-1.33366	4.53478	-2.94805	0.00922879	0.0950167	-2.6924	down
ERMN	-1.33166	0.835431	-3.04813	0.00747362	0.0841821	-2.49872	down
LTK	-1.33092	0.725676	-3.20835	0.00532142	0.069406	-2.18563	down
MDP1	-1.32678	0.769377	-2.92519	0.00968283	0.0969467	-2.73641	down
CYB5RL	-1.31946	6.68593	-3.04864	0.00746565	0.0841338	-2.49774	down
MAML3	-1.31623	7.00411	-2.95866	0.0090251	0.0940625	-2.67194	down
SORL1	-1.31264	10.8516	-3.67823	0.00195051	0.0436186	-1.25402	down
NGEF	-1.31113	9.04047	-2.9491	0.0092085	0.0949788	-2.69039	down
CHD7	-1.30287	10.5919	-3.64699	0.00208539	0.0446008	-1.3163	down
ANKRD63	-1.30225	1.35151	-3.24885	0.00488209	0.0668788	-2.10598	down
SLC23A3	-1.2975	4.47509	-3.28052	0.00456368	0.0645661	-2.04359	down
ALDH5A1	-1.29488	8.69142	-3.9004	0.00121273	0.0362055	-0.810838	down
ARHGEF35	-1.29148	5.73884	-4.36278	0.000453779	0.0255064	0.107429	down
FAM49B	-1.29143	11.9327	-4.22529	0.000607082	0.0280554	-0.164517	down
ZNF718	-1.29031	8.38592	-4.89865	0.000148118	0.0194741	1.15222	down
ZFAT	-1.28985	9.0874	-4.00661	0.000966722	0.0336777	-0.599157	down
MKNK1-AS1	-1.2832	1.29763	-3.16089	0.00588593	0.0736611	-2.27871	down
LBX2-AS1	-1.27041	6.92439	-3.29939	0.00438381	0.0633134	-2.00637	down
TMC8	-1.2622	5.61977	-3.61097	0.00225253	0.0457039	-1.38808	down
C12orf60	-1.26044	5.60019	-3.17496	0.00571266	0.072364	-2.25114	down
KLF5	-1.25962	11.1501	-2.97199	0.0087755	0.0923022	-2.64622	down
HMGB3	-1.25819	11.7277	-3.71421	0.00180594	0.0419701	-1.18226	down
AZIN1	-1.25561	13.7878	-3.73546	0.00172565	0.0412947	-1.13988	down
GPR137C	-1.25499	5.85944	-3.72069	0.00178105	0.0419619	-1.16933	down
MASP2	-1.25135	3.34242	-2.92224	0.00974294	0.097109	-2.74207	down
ASAP1	-1.25069	11.3343	-3.54697	0.00258312	0.0487007	-1.5155	down
CAMK2D	-1.24963	10.6031	-2.96814	0.008847	0.0927982	-2.65366	down
VIPR1	-1.24814	7.53796	-4.18821	0.000656801	0.0287168	-0.238066	down
PLA2G12A	-1.24651	10.3064	-5.76282	2.6e-05	0.0118436	2.76473	down
DAGLA	-1.24043	8.62738	-4.12948	0.000744112	0.0302537	-0.35468	down
RPS6KA6	-1.23643	7.06834	-3.45369	0.00315349	0.0542017	-1.70091	down
MGAT4C	-1.23216	0.616081	-3.09068	0.00683051	0.0794012	-2.41591	down
NUDT19	-1.23047	9.67746	-3.86961	0.00129521	0.0372166	-0.87225	down
PTPRG	-1.22703	9.9876	-3.33975	0.00402231	0.0604843	-1.92666	down
DMAP1	-1.21042	9.46506	-3.99727	0.00098616	0.033773	-0.617749	down
CACNA1D	-1.2079	5.86737	-2.92254	0.00973686	0.097109	-2.7415	down
DDX53	-1.20757	0.603786	-3.47868	0.00298941	0.052769	-1.65128	down
LMO7	-1.20539	11.2429	-3.20977	0.00530534	0.0693941	-2.18283	down
BTF3L4	-1.19849	10.1815	-3.69675	0.00187468	0.0427587	-1.21707	down
LTBP3	-1.19828	11.4721	-3.25508	0.00481775	0.0665152	-2.09371	down
LAMA3	-1.19446	12.4591	-5.24543	7.29e-05	0.0156812	1.81146	down
SDCBP	-1.19406	12.3797	-3.03309	0.00771489	0.0857979	-2.52793	down
OLIG1	-1.18743	0.593715	-3.53757	0.0026356	0.0491399	-1.5342	down
RAB2A	-1.18523	12.0673	-3.31561	0.00423484	0.0619836	-1.97435	down
ATP11A	-1.18158	11.3992	-2.92584	0.00966965	0.096938	-2.73516	down
LINC00938	-1.1815	7.07001	-3.49877	0.00286368	0.0517884	-1.61136	down
VMA21	-1.1811	11.3251	-4.44099	0.000384773	0.0237547	0.261529	down
SMIM2	-1.17754	0.58877	-3.20838	0.00532103	0.069406	-2.18556	down
ACER2	-1.17308	6.12229	-3.07082	0.00712358	0.0814423	-2.45459	down
ZNF75D	-1.17036	8.90435	-3.64193	0.0021081	0.0446962	-1.32639	down
SRC	-1.16971	11.0556	-3.50118	0.00284899	0.0516045	-1.60658	down
C4orf46	-1.16802	9.10468	-4.35204	0.000464198	0.025713	0.0862194	down
FAM201A	-1.16419	6.74856	-3.8972	0.00122107	0.0362098	-0.817234	down
FAM212B	-1.15793	5.12969	-3.47363	0.00302187	0.0531683	-1.66132	down
B3GNT3	-1.15714	9.98578	-3.00089	0.00825727	0.0887695	-2.59035	down
TSPAN6	-1.15489	11.5435	-3.3224	0.00417399	0.0614469	-1.96095	down
NRP2	-1.14717	10.39	-3.93463	0.00112722	0.0352427	-0.742581	down
MAGEC1	-1.13542	0.56771	-3.37016	0.00376958	0.0588646	-1.86651	down
SMIM6	-1.13371	4.27608	-2.96708	0.00886673	0.0929625	-2.65571	down
PABPC1P2	-1.13331	2.2036	-2.91898	0.00980985	0.0972778	-2.74834	down
MPRIP	-1.13326	13.001	-3.0386	0.00762572	0.0851454	-2.51724	down
PEX6	-1.1327	9.4534	-3.17594	0.00570083	0.072364	-2.24923	down
NDC1	-1.13095	11.2378	-3.41754	0.00340679	0.0561102	-1.77264	down
ANKRD13C	-1.12957	10.6251	-4.10467	0.000784444	0.0307817	-0.403993	down
RCBTB1	-1.1292	9.3278	-3.77368	0.00159013	0.0397149	-1.06362	down
MUTYH	-1.12655	8.6054	-5.9503	1.8e-05	0.0108652	3.10037	down
GBAS	-1.11297	12.1197	-3.77301	0.00159241	0.039727	-1.06496	down
SRD5A1P1	-1.11187	4.78528	-4.01439	0.000950814	0.0335676	-0.583661	down
SMIM21	-1.11058	0.555288	-3.36642	0.00379978	0.0590541	-1.8739	down
SERPINE3	-1.10763	5.2816	-4.26592	0.000556979	0.0274082	-0.084032	down
UBR5	-1.10329	12.7327	-4.14779	0.000715697	0.0299872	-0.318304	down
PAX8-AS1	-1.10326	10.1825	-3.74625	0.00168627	0.0408342	-1.11836	down
ARMCX5	-1.102	8.78829	-3.77782	0.00157612	0.0396855	-1.05537	down
PCDHAC2	-1.09973	6.21729	-3.2595	0.00477271	0.0662012	-2.08502	down
TRAF5	-1.09863	8.0726	-3.79578	0.00151672	0.039211	-1.01954	down
KLHL5	-1.09835	11.5951	-3.64732	0.00208392	0.0446008	-1.31564	down
SMARCE1	-1.09807	10.0791	-3.52798	0.00269024	0.0498336	-1.55328	down
METAP1D	-1.09769	7.9844	-4.49209	0.000345548	0.0234364	0.361957	down
PCDHAC1	-1.08581	6.68225	-2.91687	0.0098535	0.0974485	-2.75241	down
C21orf91	-1.08331	9.5995	-2.93062	0.00957315	0.0964358	-2.72597	down
RASA3	-1.08253	7.68589	-3.90663	0.0011967	0.0358805	-0.798415	down
CDK10	-1.07814	10.3294	-3.12101	0.00640547	0.0771731	-2.35672	down
BCL2L1	-1.07814	12.3131	-4.58305	0.000285512	0.0224486	0.540161	down
FGD6	-1.07693	10.8443	-3.63034	0.00216103	0.045037	-1.34947	down
TRMT10A	-1.07571	8.08369	-3.33962	0.00402341	0.0604843	-1.92691	down
KITLG	-1.07538	10.9891	-4.14903	0.000713814	0.0299872	-0.315843	down
PPIAP30	-1.07315	1.5044	-3.05528	0.00736162	0.0832845	-2.48483	down
TMEM120B	-1.07242	9.37229	-3.03044	0.00775811	0.0859478	-2.53307	down
MAGEE1	-1.06989	7.85975	-3.40186	0.00352279	0.0569361	-1.80371	down
ABCD3	-1.06374	11.1723	-4.82584	0.000172179	0.0210553	1.01196	down
PLEKHA5	-1.06276	10.6089	-4.05859	0.000865317	0.0323462	-0.495654	down
STXBP5-AS1	-1.06198	3.60111	-3.0145	0.0080236	0.087309	-2.56399	down
HS6ST2	-1.06109	11.1258	-3.01572	0.00800293	0.0872145	-2.56162	down
TMEM63A	-1.05492	10.0299	-3.12023	0.00641604	0.0771731	-2.35824	down
CCDC18	-1.04786	8.59809	-3.3938	0.00358403	0.057486	-1.81969	down
ORAI1	-1.04361	9.52161	-4.44546	0.000381165	0.0237547	0.270329	down
PPM1L	-1.03876	5.54955	-3.08528	0.00690899	0.0799391	-2.42643	down
KIAA1324	-1.03621	5.01805	-3.32011	0.00419439	0.0616226	-1.96547	down
CISD2	-1.03149	8.58711	-5.01871	0.000115702	0.0185587	1.38216	down
TOPORS-AS1	-1.02986	5.61575	-4.18567	0.000660345	0.0287168	-0.243095	down
LYRM5	-1.02938	7.88154	-3.33935	0.00402572	0.0604843	-1.92744	down
ITGB3BP	-1.02654	8.87927	-3.22783	0.00510547	0.0681832	-2.14734	down
NUDT4	-1.02391	9.05162	-3.21609	0.00523458	0.069021	-2.17042	down
FOCAD	-1.02342	10.8216	-2.95755	0.00904617	0.0941962	-2.67408	down
MTF2	-1.02109	10.1772	-4.04176	0.000896911	0.0328298	-0.529151	down
OSTCP1	-1.01933	4.92481	-4.30519	0.000512533	0.0267453	-0.00632817	down
DNAJB4	-1.01892	9.05924	-3.16234	0.00586781	0.073552	-2.27587	down
HDAC9	-1.01806	10.4139	-3.71313	0.00181013	0.0419701	-1.18442	down
ETNK1	-1.01583	10.4569	-3.64135	0.00211068	0.0446962	-1.32752	down
LINC00987	-1.01372	0.506858	-3.09352	0.00678958	0.0791722	-2.41038	down
WDR31	-1.01205	7.71573	-2.94103	0.00936595	0.0953984	-2.70592	down
EXD3	-1.00866	7.75984	-6.72501	4.2e-06	0.00800453	4.42847	down
CIT	-1.00676	10.4614	-2.94699	0.00924933	0.0951853	-2.69444	down
RAB3IP	-1.00365	8.96567	-3.58961	0.00235785	0.0466014	-1.43061	down
TNFRSF21	-1.00341	12.7405	-5.86346	2.14e-05	0.0117444	2.94557	down
CCT6A	-1.00337	14.2188	-3.31205	0.00426714	0.0622969	-1.98139	down
INTU	-1.0017	8.58526	-3.27115	0.00465573	0.0653832	-2.06207	down
PARS2	-1.001	8.52843	-3.48785	0.00293137	0.0522281	-1.63307	down
