# Supplementary material for: Gene Panel of Persister Cells as a Prognostic Indicator for Tumor Repopulation After Radiation
Source: Front Oncol. 2020 Nov 20;10:607727. doi: 10.3389/fonc.2020.607727 (PMC7714959; doi:10.3389/fonc.2020.607727)
Supplement: Supplementary Table 3 — Persister genes shown with significance (p < 0.05) selected by univariate COX analysis. [file Table_3.xlsx]

## Sheet: univariateCOX
gene	HR	z	pvalue
LYNX1	1.38115	3.03533	0.00240276
GADD45B	1.03819	2.5826	0.00980596
P2RX6	4747.09	2.48656	0.0128984
PDLIM1	1.02439	2.41812	0.0156011
SYNPO	1.10178	2.4026	0.0162789
MEIS3	2.58552	2.25942	0.0238575
