# Supplementary material for: Gene Panel of Persister Cells as a Prognostic Indicator for Tumor Repopulation After Radiation
Source: Front Oncol. 2020 Nov 20;10:607727. doi: 10.3389/fonc.2020.607727 (PMC7714959; doi:10.3389/fonc.2020.607727)
Supplement: Supplementary Table 4 — Risk score of TCGA-NSCLC patients enrolled in this study based on the persister gene expression. [file Table_4.xlsx]

## Sheet: S4.risk
id	type	group	overall_survival	censoring_status	LYNX1	SYNPO	GADD45B	PDLIM1	riskScore	risk
TCGA.77.7140	poor	1	21.0667	1	10.9	3.26	5.1	71.4	17.8416	high
TCGA.22.4604	good	0	13.3	1	7.98	14.9	23.5	107	66.3777	high
TCGA.60.2698	poor	1	10.3667	1	7.26	15.8	34.2	171	518.236	high
TCGA.39.5029	good	0	24.6667	1	6.45	6.49	11.9	152	18.178	high
TCGA.22.1000	good	0	15.1333	1	5.26	24.7	38.9	129	129.738	high
TCGA.60.2722	poor	1	30.2667	0	4.03	3.59	7.34	134	1.04802	high
TCGA.60.2697	poor	1	12.4	1	3.22	18.8	92.9	115	109.851	high
TCGA.39.5019	poor	1	112.9	0	2.53	9.54	15.5	86.5	0.255737	low
TCGA.39.5011	poor	1	135.1	0	2.39	6.24	8.87	62.1	0.0533342	low
TCGA.60.2704	poor	1	38.4667	1	2.22	16.8	29.5	66.9	0.529461	high
TCGA.43.3394	poor	1	39.6667	1	2.08	5.59	10.3	115	0.213858	low
TCGA.60.2715	good	0	35.8333	1	1.93	25.9	57.7	79.2	7.14099	high
TCGA.22.0940	poor	1	22.3	1	1.11	15.1	21.7	111	0.526434	low
TCGA.77.6842	poor	1	29.9667	1	1.07	16.8	19.3	139	1.34335	high
TCGA.22.5480	good	0	72.3333	1	0.996	18.5	21.2	37.5	0.0759235	low
TCGA.64.5778	poor	1	43.5	0	0.975	5.33	24.3	111	0.157485	low
TCGA.44.3918	good	0	34.5333	0	0.912	8.69	27	60.2	0.0544983	low
TCGA.64.5774	poor	1	89.2	0	0.702	7.66	12.7	70.5	0.0294709	low
TCGA.73.4668	poor	1	15.5667	0	0.451	8.08	25	44.1	0.0202104	low
TCGA.44.2662	poor	1	42.6667	0	0.28	4.29	8.52	12.5	0.0019825	low
