# Supplementary material for: Gene Panel of Persister Cells as a Prognostic Indicator for Tumor Repopulation After Radiation
Source: Front Oncol. 2020 Nov 20;10:607727. doi: 10.3389/fonc.2020.607727 (PMC7714959; doi:10.3389/fonc.2020.607727)
Supplement: Supplementary Table 5 — GSEA reports for “high-risk” patients. [file Table_5.xlsx]

## Sheet: Sheet1
NAME	GS<br> follow link to MSigDB	SIZE	ES	NES	NOM p-val	FDR q-val	FWER p-val	RANK AT MAX	LEADING EDGE
HALLMARK_P53_PATHWAY	HALLMARK_P53_PATHWAY	181	0.438687	1.59706	0.00806452	1	0.33	4402	tags=43%, list=27%, signal=58%
HALLMARK_PI3K_AKT_MTOR_SIGNALING	HALLMARK_PI3K_AKT_MTOR_SIGNALING	101	0.403049	1.43946	0.0635246	1	0.527	4576	tags=40%, list=28%, signal=55%
HALLMARK_APICAL_JUNCTION	HALLMARK_APICAL_JUNCTION	180	0.381706	1.43478	0.112069	1	0.533	5659	tags=48%, list=35%, signal=73%
HALLMARK_MYC_TARGETS_V2	HALLMARK_MYC_TARGETS_V2	57	0.554745	1.43067	0.163306	0.78295	0.536	4059	tags=60%, list=25%, signal=79%
HALLMARK_ESTROGEN_RESPONSE_LATE	HALLMARK_ESTROGEN_RESPONSE_LATE	191	0.354592	1.42702	0.0305011	0.644137	0.542	4212	tags=36%, list=26%, signal=48%
HALLMARK_ESTROGEN_RESPONSE_EARLY	HALLMARK_ESTROGEN_RESPONSE_EARLY	188	0.356155	1.38442	0.0762527	0.659399	0.581	4896	tags=40%, list=30%, signal=57%
HALLMARK_PEROXISOME	HALLMARK_PEROXISOME	95	0.37815	1.36533	0.108108	0.620004	0.6	5109	tags=41%, list=31%, signal=59%
HALLMARK_EPITHELIAL_MESENCHYMAL_TRANSITION	HALLMARK_EPITHELIAL_MESENCHYMAL_TRANSITION	190	0.405948	1.35788	0.205761	0.560009	0.607	4834	tags=45%, list=30%, signal=63%
HALLMARK_WNT_BETA_CATENIN_SIGNALING	HALLMARK_WNT_BETA_CATENIN_SIGNALING	37	0.439421	1.33178	0.115464	0.555443	0.63	6235	tags=59%, list=38%, signal=96%
HALLMARK_DNA_REPAIR	HALLMARK_DNA_REPAIR	137	0.417868	1.31279	0.232653	0.543697	0.646	6447	tags=55%, list=39%, signal=90%
HALLMARK_REACTIVE_OXYGEN_SPECIES_PATHWAY	HALLMARK_REACTIVE_OXYGEN_SPECIES_PATHWAY	44	0.45273	1.30948	0.208861	0.500461	0.647	5095	tags=48%, list=31%, signal=69%
HALLMARK_APOPTOSIS	HALLMARK_APOPTOSIS	152	0.342131	1.2744	0.196653	0.528287	0.682	6069	tags=47%, list=37%, signal=75%
HALLMARK_MYOGENESIS	HALLMARK_MYOGENESIS	176	0.339248	1.27239	0.195426	0.492755	0.685	5182	tags=43%, list=32%, signal=62%
HALLMARK_UNFOLDED_PROTEIN_RESPONSE	HALLMARK_UNFOLDED_PROTEIN_RESPONSE	107	0.394063	1.2677	0.247967	0.466333	0.687	5993	tags=52%, list=37%, signal=82%
HALLMARK_MYC_TARGETS_V1	HALLMARK_MYC_TARGETS_V1	184	0.470969	1.26737	0.294479	0.435433	0.687	6517	tags=67%, list=40%, signal=110%
HALLMARK_UV_RESPONSE_UP	HALLMARK_UV_RESPONSE_UP	147	0.341866	1.2666	0.176471	0.409393	0.688	5180	tags=45%, list=32%, signal=65%
HALLMARK_E2F_TARGETS	HALLMARK_E2F_TARGETS	193	0.43808	1.26631	0.278351	0.385737	0.688	6512	tags=61%, list=40%, signal=100%
HALLMARK_G2M_CHECKPOINT	HALLMARK_G2M_CHECKPOINT	189	0.409174	1.2471	0.294118	0.394975	0.704	5580	tags=51%, list=34%, signal=76%
HALLMARK_KRAS_SIGNALING_DN	HALLMARK_KRAS_SIGNALING_DN	183	0.278384	1.23867	0.125	0.384972	0.711	2894	tags=22%, list=18%, signal=27%
HALLMARK_MTORC1_SIGNALING	HALLMARK_MTORC1_SIGNALING	190	0.391789	1.23861	0.292994	0.365825	0.711	7338	tags=65%, list=45%, signal=116%
HALLMARK_NOTCH_SIGNALING	HALLMARK_NOTCH_SIGNALING	30	0.394829	1.2385	0.233202	0.348628	0.711	743	tags=17%, list=5%, signal=17%
HALLMARK_HEDGEHOG_SIGNALING	HALLMARK_HEDGEHOG_SIGNALING	30	0.400212	1.22962	0.238806	0.344767	0.719	3496	tags=40%, list=21%, signal=51%
HALLMARK_APICAL_SURFACE	HALLMARK_APICAL_SURFACE	38	0.360674	1.21302	0.231461	0.349805	0.726	4215	tags=39%, list=26%, signal=53%
HALLMARK_MITOTIC_SPINDLE	HALLMARK_MITOTIC_SPINDLE	186	0.337614	1.19912	0.27621	0.352676	0.735	5865	tags=45%, list=36%, signal=70%
HALLMARK_CHOLESTEROL_HOMEOSTASIS	HALLMARK_CHOLESTEROL_HOMEOSTASIS	70	0.35338	1.16457	0.314583	0.38123	0.76	5438	tags=43%, list=33%, signal=64%
HALLMARK_OXIDATIVE_PHOSPHORYLATION	HALLMARK_OXIDATIVE_PHOSPHORYLATION	189	0.409898	1.16043	0.375783	0.371387	0.763	7392	tags=67%, list=45%, signal=121%
HALLMARK_HYPOXIA	HALLMARK_HYPOXIA	194	0.294248	1.1085	0.353201	0.423008	0.798	4781	tags=34%, list=29%, signal=47%
HALLMARK_HEME_METABOLISM	HALLMARK_HEME_METABOLISM	179	0.268858	1.08607	0.373913	0.435836	0.811	5091	tags=33%, list=31%, signal=47%
HALLMARK_ADIPOGENESIS	HALLMARK_ADIPOGENESIS	182	0.310122	1.08549	0.406186	0.421601	0.812	6554	tags=47%, list=40%, signal=77%
HALLMARK_COAGULATION	HALLMARK_COAGULATION	123	0.289012	1.0589	0.404908	0.442763	0.824	3533	tags=26%, list=22%, signal=33%
HALLMARK_IL2_STAT5_SIGNALING	HALLMARK_IL2_STAT5_SIGNALING	184	0.267734	1.05569	0.378151	0.43314	0.828	5089	tags=33%, list=31%, signal=48%
HALLMARK_XENOBIOTIC_METABOLISM	HALLMARK_XENOBIOTIC_METABOLISM	185	0.245717	1.02836	0.419565	0.454009	0.837	6443	tags=43%, list=39%, signal=70%
HALLMARK_UV_RESPONSE_DN	HALLMARK_UV_RESPONSE_DN	135	0.278104	1.0116	0.432432	0.461828	0.84	4805	tags=32%, list=29%, signal=45%
HALLMARK_ANDROGEN_RESPONSE	HALLMARK_ANDROGEN_RESPONSE	92	0.266818	0.976218	0.492813	0.492551	0.853	5521	tags=38%, list=34%, signal=57%
HALLMARK_BILE_ACID_METABOLISM	HALLMARK_BILE_ACID_METABOLISM	103	0.239373	0.975991	0.51153	0.47869	0.854	5012	tags=28%, list=31%, signal=40%
HALLMARK_FATTY_ACID_METABOLISM	HALLMARK_FATTY_ACID_METABOLISM	142	0.259107	0.94873	0.535714	0.498608	0.86	7137	tags=50%, list=44%, signal=88%
HALLMARK_ANGIOGENESIS	HALLMARK_ANGIOGENESIS	33	0.303517	0.890632	0.591398	0.554262	0.878	1745	tags=18%, list=11%, signal=20%
HALLMARK_TGF_BETA_SIGNALING	HALLMARK_TGF_BETA_SIGNALING	50	0.262133	0.860313	0.610548	0.576753	0.885	5264	tags=34%, list=32%, signal=50%
HALLMARK_PROTEIN_SECRETION	HALLMARK_PROTEIN_SECRETION	91	0.263915	0.840732	0.658487	0.588512	0.893	6864	tags=45%, list=42%, signal=77%
HALLMARK_GLYCOLYSIS	HALLMARK_GLYCOLYSIS	191	0.230675	0.795548	0.686275	0.633373	0.909	6410	tags=41%, list=39%, signal=66%
HALLMARK_COMPLEMENT	HALLMARK_COMPLEMENT	177	0.164386	0.600629	0.906183	0.859628	0.963	4527	tags=24%, list=28%, signal=33%
HALLMARK_TNFA_SIGNALING_VIA_NFKB	HALLMARK_TNFA_SIGNALING_VIA_NFKB	189	0.168097	0.540231	0.924406	0.897835	0.973	2948	tags=15%, list=18%, signal=18%
