# Supplementary material for: Gene Panel of Persister Cells as a Prognostic Indicator for Tumor Repopulation After Radiation
Source: Front Oncol. 2020 Nov 20;10:607727. doi: 10.3389/fonc.2020.607727 (PMC7714959; doi:10.3389/fonc.2020.607727)
Supplement: Supplementary Table 6 — GSEA reports for “radio-resistant” patients. [file Table_6.xlsx]

## Sheet: Sheet1
NAME	GS<br> follow link to MSigDB	SIZE	ES	NES	NOM p-val	FDR q-val	FWER p-val	RANK AT MAX	LEADING EDGE
HALLMARK_BILE_ACID_METABOLISM	HALLMARK_BILE_ACID_METABOLISM	103	0.44206	1.75991	0.00199601	0.267778	0.117	3345	tags=42%, list=20%, signal=52%
HALLMARK_FATTY_ACID_METABOLISM	HALLMARK_FATTY_ACID_METABOLISM	142	0.479934	1.69015	0.00988142	0.261385	0.202	4990	tags=56%, list=30%, signal=80%
HALLMARK_CHOLESTEROL_HOMEOSTASIS	HALLMARK_CHOLESTEROL_HOMEOSTASIS	70	0.507188	1.68213	0.0136719	0.183094	0.206	2568	tags=41%, list=16%, signal=49%
HALLMARK_GLYCOLYSIS	HALLMARK_GLYCOLYSIS	191	0.490067	1.62128	0.0277778	0.213351	0.273	5966	tags=63%, list=36%, signal=98%
HALLMARK_PEROXISOME	HALLMARK_PEROXISOME	95	0.460415	1.58955	0.0101215	0.214852	0.325	4321	tags=51%, list=26%, signal=68%
HALLMARK_MTORC1_SIGNALING	HALLMARK_MTORC1_SIGNALING	190	0.467137	1.50099	0.0793037	0.316618	0.46	5309	tags=56%, list=32%, signal=82%
HALLMARK_ADIPOGENESIS	HALLMARK_ADIPOGENESIS	182	0.434988	1.49793	0.0690335	0.277229	0.467	5806	tags=54%, list=35%, signal=83%
HALLMARK_XENOBIOTIC_METABOLISM	HALLMARK_XENOBIOTIC_METABOLISM	185	0.363308	1.43591	0.0601202	0.345857	0.549	5489	tags=47%, list=34%, signal=70%
HALLMARK_APICAL_SURFACE	HALLMARK_APICAL_SURFACE	38	0.429319	1.4061	0.118577	0.360534	0.578	3438	tags=37%, list=21%, signal=47%
HALLMARK_OXIDATIVE_PHOSPHORYLATION	HALLMARK_OXIDATIVE_PHOSPHORYLATION	189	0.487408	1.36318	0.178218	0.400289	0.613	5774	tags=64%, list=35%, signal=98%
HALLMARK_ESTROGEN_RESPONSE_EARLY	HALLMARK_ESTROGEN_RESPONSE_EARLY	188	0.352446	1.35628	0.0787879	0.376953	0.622	5920	tags=47%, list=36%, signal=73%
HALLMARK_HYPOXIA	HALLMARK_HYPOXIA	194	0.361483	1.34154	0.135628	0.372022	0.634	6741	tags=56%, list=41%, signal=93%
HALLMARK_HEME_METABOLISM	HALLMARK_HEME_METABOLISM	179	0.346783	1.33877	0.10664	0.348109	0.64	3211	tags=31%, list=20%, signal=38%
HALLMARK_P53_PATHWAY	HALLMARK_P53_PATHWAY	181	0.343713	1.23338	0.225621	0.511388	0.722	4833	tags=37%, list=30%, signal=52%
HALLMARK_ESTROGEN_RESPONSE_LATE	HALLMARK_ESTROGEN_RESPONSE_LATE	190	0.312791	1.21582	0.189243	0.51496	0.735	5920	tags=45%, list=36%, signal=70%
HALLMARK_ANDROGEN_RESPONSE	HALLMARK_ANDROGEN_RESPONSE	92	0.348383	1.21574	0.26078	0.482977	0.735	2413	tags=25%, list=15%, signal=29%
HALLMARK_WNT_BETA_CATENIN_SIGNALING	HALLMARK_WNT_BETA_CATENIN_SIGNALING	37	0.389121	1.19623	0.276892	0.487308	0.744	4665	tags=38%, list=28%, signal=53%
HALLMARK_REACTIVE_OXYGEN_SPECIES_PATHWAY	HALLMARK_REACTIVE_OXYGEN_SPECIES_PATHWAY	44	0.410178	1.18525	0.305221	0.477114	0.75	3922	tags=41%, list=24%, signal=54%
HALLMARK_MYC_TARGETS_V2	HALLMARK_MYC_TARGETS_V2	57	0.434505	1.13238	0.374502	0.545418	0.778	6614	tags=60%, list=40%, signal=100%
HALLMARK_DNA_REPAIR	HALLMARK_DNA_REPAIR	137	0.366916	1.12865	0.394584	0.523385	0.78	4863	tags=42%, list=30%, signal=59%
HALLMARK_MYOGENESIS	HALLMARK_MYOGENESIS	175	0.299532	1.12638	0.298354	0.503031	0.78	5990	tags=40%, list=37%, signal=62%
HALLMARK_HEDGEHOG_SIGNALING	HALLMARK_HEDGEHOG_SIGNALING	30	0.351382	1.11878	0.327731	0.494115	0.79	1312	tags=17%, list=8%, signal=18%
HALLMARK_UV_RESPONSE_UP	HALLMARK_UV_RESPONSE_UP	145	0.301853	1.11765	0.349237	0.474164	0.79	6065	tags=46%, list=37%, signal=73%
HALLMARK_UV_RESPONSE_DN	HALLMARK_UV_RESPONSE_DN	135	0.288895	1.09288	0.368627	0.488475	0.799	4551	tags=31%, list=28%, signal=43%
HALLMARK_COAGULATION	HALLMARK_COAGULATION	122	0.293448	1.08291	0.359918	0.483546	0.803	4347	tags=34%, list=27%, signal=45%
HALLMARK_E2F_TARGETS	HALLMARK_E2F_TARGETS	193	0.376385	1.06885	0.445736	0.482916	0.811	6763	tags=56%, list=41%, signal=94%
HALLMARK_NOTCH_SIGNALING	HALLMARK_NOTCH_SIGNALING	30	0.348559	1.05894	0.422619	0.481012	0.822	7187	tags=60%, list=44%, signal=107%
HALLMARK_MYC_TARGETS_V1	HALLMARK_MYC_TARGETS_V1	184	0.386066	1.05462	0.487078	0.469268	0.823	7667	tags=65%, list=47%, signal=120%
HALLMARK_UNFOLDED_PROTEIN_RESPONSE	HALLMARK_UNFOLDED_PROTEIN_RESPONSE	107	0.327051	1.05123	0.459459	0.458827	0.824	6270	tags=46%, list=38%, signal=74%
HALLMARK_PROTEIN_SECRETION	HALLMARK_PROTEIN_SECRETION	91	0.343366	1.04925	0.475904	0.445778	0.825	5869	tags=38%, list=36%, signal=60%
HALLMARK_SPERMATOGENESIS	HALLMARK_SPERMATOGENESIS	127	0.265839	1.04502	0.397206	0.43664	0.828	2596	tags=20%, list=16%, signal=24%
HALLMARK_KRAS_SIGNALING_DN	HALLMARK_KRAS_SIGNALING_DN	183	0.243217	1.01443	0.455823	0.458633	0.834	3198	tags=24%, list=20%, signal=30%
HALLMARK_APOPTOSIS	HALLMARK_APOPTOSIS	152	0.253985	0.911457	0.576998	0.574801	0.881	4921	tags=34%, list=30%, signal=48%
HALLMARK_G2M_CHECKPOINT	HALLMARK_G2M_CHECKPOINT	189	0.295853	0.900578	0.589251	0.570709	0.882	6295	tags=44%, list=38%, signal=70%
HALLMARK_TGF_BETA_SIGNALING	HALLMARK_TGF_BETA_SIGNALING	50	0.258843	0.852115	0.669941	0.619266	0.898	7648	tags=54%, list=47%, signal=101%
HALLMARK_APICAL_JUNCTION	HALLMARK_APICAL_JUNCTION	180	0.227832	0.837412	0.666004	0.619807	0.899	4217	tags=27%, list=26%, signal=36%
HALLMARK_MITOTIC_SPINDLE	HALLMARK_MITOTIC_SPINDLE	186	0.230929	0.791848	0.653386	0.665074	0.918	5887	tags=34%, list=36%, signal=52%
HALLMARK_PANCREAS_BETA_CELLS	HALLMARK_PANCREAS_BETA_CELLS	35	0.259411	0.789843	0.819328	0.650345	0.918	5500	tags=46%, list=34%, signal=69%
HALLMARK_PI3K_AKT_MTOR_SIGNALING	HALLMARK_PI3K_AKT_MTOR_SIGNALING	101	0.214481	0.761635	0.766537	0.670925	0.934	8754	tags=61%, list=53%, signal=131%
HALLMARK_ANGIOGENESIS	HALLMARK_ANGIOGENESIS	33	0.198615	0.618195	0.875717	0.817222	0.956	4983	tags=30%, list=30%, signal=43%
