# Supplementary material for: Gene Panel of Persister Cells as a Prognostic Indicator for Tumor Repopulation After Radiation
Source: Front Oncol. 2020 Nov 20;10:607727. doi: 10.3389/fonc.2020.607727 (PMC7714959; doi:10.3389/fonc.2020.607727)
Supplement: Supplementary Table 7 — Top 10,000 expressed genes in WGCNA analysis. [file Table_7.xlsx]

## Sheet: S7.radExpr_WGCNA10000
	FTL	HLA-DRA	TMSB10	CD74	KRT5	SFTPB	S100A6	GAPDH	S100A11	KRT6A	HLA-B	SFTPA2	KRT17	KRT19	RPS18	B2M	SFTPA1	HLA-C	RPL8	TMSB4X	S100A9	HSPB1	HLA-DRB1	RPS12	PSAP	ACTB	ACTG1	RPS6	RPS27	RPL7A	EEF1A1	SLPI	JCHAIN	SPP1	RPS11	HLA-A	GSTP1	SFN	COL3A1	IFITM3	ENO1	RPLP0	RPL19	TAGLN2	RPL13A	RPL35	RN7SL2	PERP	SDC1
TCGA.77.7140	7730.84	147.164	993.361	156.718	2408.8	0.18514	1334.01	3719.26	1989.31	1423.04	150.068	0.24722	2207.45	1143.42	766.308	280.062	0.191557	95.5147	1361.65	283.072	959.441	734.441	115.862	930.592	274.068	1488.48	1449.4	528.444	782.352	993.895	686.78	37.215	10.2729	55.7544	949.345	114.243	552.519	584.149	333.886	101.871	741.733	566.217	444.313	275.645	845.996	699.499	38.3701	422.326	150.717
TCGA.77.6842	2702.3	901.081	1299.17	1283.05	404.137	232.717	166.31	1994.62	536.125	3.08692	686.513	148.069	16.0357	458.046	613.345	810.377	103.24	379.989	768.971	459.493	74.978	311.457	324.963	1206.47	1192.93	1402.73	945.165	214.809	367.66	299.411	851.895	35.313	140.335	200.437	783.574	532.296	188.542	160.835	541.407	384.588	994.141	425.158	297.823	452.026	570.403	137.607	398.288	116.839	234.645
TCGA.73.4668	3676.2	420.787	3905.8	345.769	0.0489907	2094.72	1785.95	711.642	938.703	0.272133	437.29	14.7268	127.571	716.993	1360.05	421.714	23.7228	473.404	583.277	774.658	239.191	234.948	223.295	761.411	444.221	2095.74	1470.38	383.47	689.121	315.012	890.238	84.0775	284.336	257.72	911.676	749.353	277.784	154.255	539.997	310.673	1176.54	180.431	440.099	671.64	540.392	184.104	554.259	92.2176	499.567
TCGA.64.5778	6460.6	3739.22	9945.29	4022.49	0.930494	1310.73	4095.96	508.672	1593.09	0.441514	2277.02	1036.84	35.4417	435.183	1386.64	2287.34	686.876	1427.58	992.007	2808.08	95.34	686.202	2903.49	807.729	412.033	1650.81	1085.41	1091.17	945.283	733.763	695.988	748.825	536.159	68.1307	2244.78	1944.49	169.791	146.764	39.0046	662.936	394.781	263.13	700.91	705.578	978.655	714.036	67.7156	71.5146	374.437
TCGA.64.5774	1586.84	95.7805	3076.61	183.572	0.310198	3591.07	470.485	963.592	263.62	0.29286	191.201	72.6806	8.53882	180.264	696.954	287.403	68.8385	286.227	377.094	912.71	46.3436	125.354	66.8835	578.821	342.936	1381.64	1634.64	746.769	729.805	438.137	572.017	19.5745	267.886	35.1075	1114.89	415.94	474.503	38.977	338.845	331.571	442.749	339.037	508.165	359.734	816.182	204.546	56.1884	17.1372	132.437
TCGA.60.2722	9057.4	200.013	1752.45	204.992	1164.82	1.28076	1220.45	1158.39	2347.24	2721.5	223.539	1.14265	1868.76	771.047	915.314	263.885	0.991229	162.082	774.539	290.247	698.119	1355.18	89.0713	573.609	466.739	1267.53	1622.37	678.875	971.054	688.21	602.932	567.657	41.7895	190.347	735.842	338.697	1419.9	1862.38	142.613	33.0075	520.406	384.322	782.087	828.877	560.063	391.657	156.153	364.258	408.877
TCGA.60.2715	7549.97	1465.55	2431.32	1476.33	192.502	1339.49	716.61	623.597	1385	708.532	900.73	2727.9	496.7	51.3055	898.024	981.401	2409.55	714.143	648.804	1015.31	1447.18	257.567	1079.85	1051.19	862.273	2017.73	1424.08	432.535	606.159	385.61	887.317	297.897	446.794	68.9736	647.194	569.428	402.686	271.391	1599.07	548.952	321.945	395.345	410.048	281.722	531.827	200.187	213.566	173.728	131.258
TCGA.60.2704	4940.6	1175.17	1167.49	999.384	486.445	624.474	344.966	837.765	512.084	822.964	423.974	1168.59	423.95	195.628	447.516	834.76	1009.24	335.25	427.959	646.638	341.04	483.772	496.969	790.053	666.253	1351.05	987.189	605.705	522.18	401.258	671.376	106.314	701.952	610.55	665.834	220.83	157.011	104.9	1459.85	186.579	277.222	269.803	276.501	223.412	498.516	195.579	229.851	171.145	131.691
TCGA.60.2698	6491.7	1357.21	2796.66	1113.2	1500.37	799.178	1410.72	1658.44	2112.2	2101.05	861.549	1543.33	1498.57	664.428	713.309	960.797	1091.38	430.511	725.313	991.68	334.371	576.283	357.149	863.724	961.839	2314.93	1482.86	561.332	621.73	679.933	1195.23	333.439	307.331	152.426	653.011	562.86	698.714	784.333	369.108	503.249	446.825	317.405	356.073	781.545	492.996	284.158	360.934	251.56	370.523
TCGA.60.2697	5881.82	1200.33	1960.39	1557.7	46.8524	2904.19	473.762	638.649	546.179	88.9472	842.199	1942.47	304.827	161.561	808.059	1050.42	1370.89	626.682	523.453	1114.69	990.829	129.438	620.196	1190.46	513.797	1764.87	1044.39	612.398	865.906	474.296	858.962	686.086	2043.44	155.08	881.676	602.674	263.548	113.879	441.829	309.625	353.424	346.157	441.577	296.424	763.037	263.999	224.531	74.4432	107.681
TCGA.44.3918	6234.36	3330.77	6013.52	1778.49	0.143767	768.692	3360.49	545.575	1324.49	0.821345	1198.66	1240.42	1.07889	154.634	1505.46	1824.79	713.991	976.36	1128.9	1454.57	2080.27	539.71	1573.75	770.973	674.734	1574.48	1476.11	884.208	1420.42	841.056	1213.98	102.761	758.651	1027.97	898.354	738.412	243.555	35.0235	373.145	485.825	424.236	366.09	295.327	489.945	576.066	325.968	264.75	28.6303	97.0031
TCGA.44.2662	733.232	223.25	558.647	117.153	0.254121	140.184	120.077	149.517	107.224	0.204876	91.3794	14.4206	0.73085	66.2069	91.8004	330.673	10.2127	30.2331	37.2319	332.739	106.706	16.8876	61.5184	113.192	177.338	852.434	394.879	111.862	138.008	53.9992	194.464	29.6462	61.7406	427.769	104.478	39.5625	12.9857	4.66847	966.068	25.1635	91.9423	42.3626	73.695	40.1058	52.0482	24.6914	11425.1	40.8308	19.4928
TCGA.43.3394	4125.81	362.72	1849.41	273.375	725.6	756.773	1199.39	4643.5	2609.79	1548.88	222.116	552.423	807.887	995.292	2063.4	431.886	413.329	237.213	899.523	682.425	129.118	568.396	225.175	1496.49	373.512	1219.86	1019.66	860.099	1174.79	930.005	1256.87	244.954	266.811	832.793	719.417	229.827	492.738	444.534	170.275	284.424	547.517	788.982	575.864	463.543	632.187	695.3	175.408	482.144	414.385
TCGA.39.5029	7571.76	480.253	2309.77	552.84	906.431	176.951	674.903	1304.71	894.201	855.507	1120.78	166.188	342.281	1496.34	507.706	782.21	158.357	1361.26	1143.93	620.417	191.958	848.92	286.404	938.889	917.689	1332.58	1379.9	243.798	382.964	498.518	667.295	915.089	259.18	825.316	692.506	482.852	1169.06	933.34	237.586	328.347	1386.7	905.515	320.909	315.357	514.472	362.912	92.5894	359.874	299.229
TCGA.39.5019	3725.81	717.206	2203.5	574.324	864.166	765.662	657.696	2744.74	970.752	1902.9	471.751	695.063	1516.62	669.93	1189.4	521.847	647.243	231.915	1078.15	587.56	650.068	569.34	284.852	1557.52	428.799	1647.59	1645.53	775.008	730.62	491.553	1145.15	588.583	379.765	211.911	1000.76	388.315	470.684	716.613	411.26	147.918	636.501	714.731	654.181	329.32	943.923	301.267	242.481	485.985	362.236
TCGA.39.5011	21255.8	1677.34	4059.33	1573.03	17.0904	228.677	1238.98	844.551	578.99	6.53729	1423.15	103.294	17.589	269.982	1263.38	710.757	82.3658	1233.35	1396.69	1042.38	1419.73	218.101	1087.98	1152.95	963.303	2459.05	1696.58	748.844	501.627	982.783	1058.68	324.594	108.229	1097.49	1000.23	1545.89	777.009	232.232	162.068	187.381	856.395	601.013	432.798	237	738.457	888.64	99.9895	112.472	112.4
TCGA.22.5480	1916.88	2027.72	2352.68	2333.15	793.23	323.627	236.467	1743.44	566.089	39.2871	1414.72	330.925	68.8752	203.29	2120.91	452.586	263.919	834.297	1058.04	316.663	81.8268	138.356	910.647	1793.13	716.42	1259.66	1325.76	1229.95	1485.83	1018.92	1949.4	86.8002	85.5665	80.1704	1672.02	906.983	316.019	270.264	284.537	608.145	506.814	846.441	681.6	518.144	1455.59	448.788	31.6039	215.03	61.2152
TCGA.22.4604	4123.92	963.462	1127.22	863.937	982.886	0.361412	326.579	1300.1	757.654	1650.15	666.908	0.357687	1089.02	624.199	1756.38	962.795	0.475428	511.552	1449.68	556.227	173.791	359.134	556.81	2093.84	690.611	1559.51	1381.04	1748.69	722.56	927.629	1704.66	53.4768	335.031	1403.81	995.388	500.287	376.513	402.501	797.824	181.268	499.549	962.512	660.928	225.381	1079.53	503.457	261.653	265.841	263.99
TCGA.22.1000	4756.74	1945.58	2606.27	1614.51	1902.39	839.646	1162.92	792.184	1367	1645	1195.61	870.673	616.805	793.085	638.181	1057.5	574.439	869.235	500.559	1070.65	2549.12	872.237	630.575	881.085	884.446	1786.98	1241.21	369.533	493.658	371.9	748.941	1005.77	764.665	591.303	553.838	646.503	445.952	745.213	1682.6	281.323	426.644	258.925	321.512	368.412	488.232	239.791	290.954	364.182	307.618
TCGA.22.0940	5381.82	1984.09	2842.49	2303.99	1671.85	354.045	591.006	1212.5	1504.52	68.8523	1060.56	470.928	1370.96	936.391	680.997	2068.14	363.409	837.044	731.706	917.434	2475.35	1808.16	1067.37	1407.68	795.346	2403.37	1766.06	879.401	729.831	752.988	1083.29	253.971	1470.01	532.112	1278.81	630.917	902.844	420.314	568.452	467.486	308.864	518.349	455.583	787.662	1186.99	503.693	55.5901	221.134	343.282
[truncated: 5,000 more columns]
