# Supplementary material for: Gene Panel of Persister Cells as a Prognostic Indicator for Tumor Repopulation After Radiation
Source: Front Oncol. 2020 Nov 20;10:607727. doi: 10.3389/fonc.2020.607727 (PMC7714959; doi:10.3389/fonc.2020.607727)
Supplement: Supplementary Table 8 — Correlation of module and clinical traits in WGCNA analysis. [file Table_8.xlsx]

## Sheet: S8.moduleTraitCor
	risk	OS	Resistance
MEdarkgreen	0.220066	-0.183235	0.413872
MEblue	-0.354252	0.160248	-0.113999
MEgrey60	-0.193605	0.559224	-0.13967
MEyellow	-0.296307	0.351559	-0.110866
MElightgreen	0.265234	0.0159514	0.301205
MEpink	-0.227631	-0.135483	-0.0683006
MEgreen	0.129032	0.0410524	0.127776
MEsteelblue	0.0396738	-0.077578	-0.315622
MEturquoise	-0.285286	-0.0259239	-0.173706
MEwhite	0.254566	-0.118287	-0.138936
MEdarkmagenta	0.235579	-0.025139	-0.242746
MEpurple	-0.0712554	0.107994	-0.203818
MEbrown	0.373673	-0.109719	-0.0293759
MEpaleturquoise	0.382216	-0.163473	0.267889
MEgrey	0.268519	-0.255199	-0.0354429
