# Supplementary material for: Gene Panel of Persister Cells as a Prognostic Indicator for Tumor Repopulation After Radiation
Source: Front Oncol. 2020 Nov 20;10:607727. doi: 10.3389/fonc.2020.607727 (PMC7714959; doi:10.3389/fonc.2020.607727)
Supplement: Supplementary Table 9 — P-value of module and clinical traits in WGCNA analysis. [file Table_9.xlsx]

## Sheet: S9.moduleTraitPvalue
	risk	OS	Resistance
MEdarkgreen	0.351185	0.439363	0.069669
MEblue	0.125413	0.499747	0.632255
MEgrey60	0.413439	0.0103622	0.557005
MEyellow	0.204613	0.128514	0.6417
MElightgreen	0.258402	0.946783	0.196871
MEpink	0.334445	0.569003	0.77479
MEgreen	0.587704	0.863561	0.591373
MEsteelblue	0.868104	0.745113	0.175236
MEturquoise	0.222759	0.913609	0.463917
MEwhite	0.278755	0.619412	0.5591
MEdarkmagenta	0.317373	0.916215	0.302437
MEpurple	0.765303	0.650407	0.388735
MEbrown	0.104603	0.645173	0.902155
MEpaleturquoise	0.0962916	0.49104	0.253487
MEgrey	0.25233	0.277521	0.88207
